# Supplementary material for: Spatial filters of function and phylogeny determine morphological disparity with latitude
Source: PLoS One. 2019 Aug 29;14(8):e0221490. doi: 10.1371/journal.pone.0221490 (PMC6715166; doi:10.1371/journal.pone.0221490)
Supplement: S1 File — R code file for use with S2 File data to rerun analyses and replicate plots for this paper and its supporting figures and tables. (CSV) [file pone.0221490.s013.csv]

meshid	valveid	family	operational_genus	species	species_authority	valid_species_id	spcmid	shell_volume	shell_CS	BV_volume	max_spike_absolute	nvalve	totCS	totSV	totBV	propSV	PC1	PC2	PC3	PC4	PC5	PC6	PC7	PC8	PC9	PC10	PC11	PC12	PC13	PC14	PC15	PC16	PC17	PC18	PC19	PC20	PC21	PC22	PC23	PC24	PC25	PC26	PC27	PC28	PC29	PC30	PC31	PC32	PC33
6	L	Cardiidae	Dallocardia	muricata	(Linnaeus 1758)	103386	13	2344.529937	4790.472807	6119.973023	1.648838471	1	9580.945615	4689.059874	12239.94605	0.27698377	21.65268036	-72.52907629	26.99700982	28.95723333	-81.01494312	13.21198992	25.60536413	11.28882517	19.56135772	-13.38246703	-17.24533183	9.748796915	9.628839577	-4.351504162	-1.627620483	7.73780771	9.543832472	-18.90773495	3.785352811	6.085176242	-5.441626575	-1.475135201	-6.973920241	2.461802333	-2.392537732	0.890563705	3.02396261	10.91997665	2.23742867	1.425340703	-0.860693692	-3.689943695	-2.882084075
7	L	Cardiidae	Laevicardium	serratum	(Linnaeus 1758)	101552	15	762.5874144	4073.27839	4311.028198	0.669675621	1	8146.556781	1525.174829	8622.056397	0.150304531	16.74021768	-85.74504053	75.96134341	5.399794932	-8.253213868	-18.42598023	-7.261171759	5.137298869	4.367406721	3.433634336	6.115542257	-6.747731143	7.954493596	9.829393363	8.462559529	23.11276672	-7.009616765	-12.55330435	2.707409894	2.265322368	1.890196027	-2.280244633	0.074911063	10.59248514	-2.182921761	3.533897473	4.4036133	-3.479820322	0.030979238	-0.580032528	-6.856577884	3.04207619	2.866290346
23	L	Cardiidae	Papyridea	lata	(Born 1778)	105428	14	219.4392663	2956.466201	1206.35995	0.802452109	1	5912.932402	438.8785325	2412.7199	0.153906149	46.36716051	-35.83614592	-62.1196543	-7.477462907	-25.3894613	20.75177696	23.23300478	-4.830023078	-1.969693279	11.59470343	-0.75142206	19.25640059	11.51709803	4.643775574	12.30147988	7.807867888	0.512489516	-3.090429697	4.362925191	7.119889869	-8.857970706	-0.940308235	-6.920906973	-7.22709742	5.78211645	4.945735692	-3.373370327	5.901958116	-1.626312306	-1.746323007	2.128791719	-2.140370931	-0.331477679
24	R	Pectinidae	Euvola	raveneli	Dall 1898	102180	65	1733.890451	5355.408141	8791.910178	1.258163233	2	10374.74599	3224.813708	10507.81243	0.234828625	-33.42234819	-70.69843797	31.92757137	4.829157258	68.85079152	22.40960473	-45.3148827	1.268141329	14.41541231	38.3678359	-8.441739305	2.71430497	-19.26643485	-4.314493761	1.104323461	-10.46820181	-22.0488012	25.32620484	-1.374205814	14.29693092	-13.69135144	6.85119822	-9.897623588	3.174288986	-9.943841093	9.685026454	-14.30361353	9.331120266	8.706480348	-8.500350395	-6.67380362	-7.07200995	-7.73807371
28	L	Pectinidae	Euvola	raveneli	Dall 1898	102180	65	1490.923257	5019.337848	1715.902251	1.258163233	2	10374.74599	3224.813708	10507.81243	0.234828625	-35.61170181	192.9650268	-101.71078	62.70106708	-46.25791403	4.000953343	57.95839686	1.230801371	-18.90056706	17.39975503	1.233053019	-10.2767435	21.50966739	-5.091800742	6.632899885	-5.356987272	-7.517635962	9.503054696	14.67653152	-8.653867073	17.89633899	12.56872902	-11.12083696	-14.70509528	9.521462702	-6.309283655	0.963806294	-2.129071842	11.63758254	5.188433817	-2.297620263	-9.9099169	8.235519121
32	L	Lucinidae	Anodontia	alba	Link 1807	109830	39	2824.459234	5305.371209	9869.655254	0.81480988	1	10610.74242	5648.918468	19739.31051	0.222501478	6.69848173	-91.2100409	16.73895743	9.170238096	38.85971619	17.20271915	2.889703116	21.52226422	-10.9645682	10.59918462	-19.65954111	55.75108785	-24.14622793	-3.554073238	17.18709954	-7.359936783	-2.801134631	11.57358663	12.89602068	5.068293577	-0.821596022	-5.442063903	0.053727903	-14.57886211	-3.054621194	-4.789154536	2.686244268	-0.199847487	2.496220789	-1.708450526	-1.992444901	2.864127545	-1.216202408
35	L	Limidae	Ctenoides	mitis	(Lamarck 1807)	105435	32	4083.037383	7647.303797	14421.14296	2.630514361	2	13786.96095	6003.329749	23112.9261	0.206184812	-59.18995111	66.74316679	54.83063842	9.632317947	12.78952018	-20.52042372	5.599334592	28.32848374	8.322514151	12.64682776	2.263751137	-7.384288359	-3.916597512	-1.396533618	6.808167869	2.587440132	3.226488166	-5.401692897	-2.733682768	1.230588392	-4.270509298	3.56079035	-2.933333634	-1.189357583	2.779169515	0.087120114	-4.611071959	-0.308121246	-1.253297112	-4.591148982	0.795522529	3.036387675	-2.160946218
42	L	Ostreidae	Crassostrea	virginica	(Gmelin 1791)	105229	57	4315.656796	5909.439064	5782.989657	4.644985454	2	10919.57643	6636.459959	8136.811814	0.449220732	97.14918258	61.06641587	55.17862641	-25.74611273	-26.22945655	47.15395207	-65.74580887	59.13618093	26.54389177	17.59064187	52.00283705	0.52673786	-23.42444276	-7.538664975	-11.43791266	7.508031512	8.032883411	6.740181833	32.30650364	-17.56643784	4.543398264	37.35856695	6.941596978	9.627508471	-6.170709389	-8.383262619	-6.078883184	1.933104502	-2.739584187	-9.617194181	-12.42514812	-0.742730385	4.406037284
43	R	Ostreidae	Crassostrea	virginica	(Gmelin 1791)	105229	57	2320.803163	5010.13737	2353.822157	4.644985454	2	10919.57643	6636.459959	8136.811814	0.449220732	51.73420535	112.9143314	35.13678475	-5.364964978	-39.96524058	-24.8209234	45.4229996	10.91805825	-15.69963028	-6.724710453	59.78314061	6.194999908	-8.904519095	-20.60436263	-1.023486629	-9.08946348	-11.44431515	-4.196989695	-5.314960243	-1.575809352	-12.95280853	-2.192597142	-1.850443907	4.312617918	-3.020222408	10.31982065	4.487564141	0.035981186	-5.654470446	6.312396098	4.766514998	1.035442966	1.15530907
45	R	Limidae	Ctenoides	mitis	(Lamarck 1807)	105435	32	1920.292366	6139.657154	8691.783133	2.630514361	2	13786.96095	6003.329749	23112.9261	0.206184812	-3.018471775	37.3905728	34.63632815	19.62541173	-7.040095228	-8.320844089	-8.30991806	10.44628678	-11.26552933	5.384126157	2.991258682	-1.560443933	-2.331097112	-2.843470283	6.751691793	7.684496078	-5.671472977	-3.521050526	4.104123201	1.602072324	-4.659789114	-1.37570529	-1.075471424	2.041552413	4.13435943	2.748556588	-0.606431617	-1.704795183	0.256543487	-0.734186694	0.415517726	0.318195193	1.004167227
65	L	Psammobiidae	Heterodonax	bimaculatus	(Linnaeus 1758)	101444	81	135.0505746	2020.998081	287.0250295	0.567161297	1	4041.996161	270.1011492	574.050059	0.319967734	-99.66577419	19.53782217	-36.34094366	8.166362236	5.433409554	0.210113077	-3.065914572	-5.702106854	-3.16246236	3.548511172	4.622792252	-7.875524641	-7.037479466	-2.491124945	1.952705872	-0.966804102	-1.303230578	2.716554297	3.968617795	-9.518487525	-2.283639196	-8.566331573	-3.249294608	0.647441373	-0.758901993	-0.652389084	4.441909204	1.501579424	1.06664294	-0.132166827	-0.035638905	2.185597245	-1.777115439
79	R	Hiatellidae	Hiatella	arctica	(Linnaeus 1767)	106035	28	25.15733528	1171.920165	76.27291301	0.532615352	2	2282.847449	46.83983209	129.004324	0.266371275	162.4097977	-9.655996534	33.94629826	29.88760652	91.73941132	18.56560865	-24.90818059	15.66969444	-18.37243097	-47.82517343	26.32246455	-38.1834891	34.01298914	-26.26492679	0.343970647	-7.221488727	-2.524889849	-6.999652794	-6.276855433	-5.973375727	5.776526538	-1.942165708	4.731582168	-3.739221897	-9.046224178	-1.084654973	-3.048667973	-9.222680774	10.13726498	-7.172536357	-7.110907347	1.686245416	8.432726992
80	L	Hiatellidae	Hiatella	arctica	(Linnaeus 1767)	106035	28	21.68249681	1110.927283	52.73141102	0.532615352	2	2282.847449	46.83983209	129.004324	0.266371275	152.3260074	53.30820538	24.05475353	38.6409125	75.73000727	-20.81387341	-13.42987745	1.790598823	16.62198682	-29.20660929	35.56078393	0.834863084	30.21929279	-7.016482631	0.233047418	-0.303061122	4.765257451	-25.25739319	10.00347393	-3.957970544	6.087079038	8.60076527	2.90774831	-6.623516513	-1.154509653	-2.231535692	-5.055198219	-11.61292164	10.02151775	-5.423778006	-11.78643895	8.13987512	11.9691219
83	L	Semelidae	Cumingia	vanhyningi	Rehder 1939	105146	85	9.441372881	969.1034777	40.44356481	0.337379663	1	1938.206955	18.88274576	80.88712963	0.189262998	-79.13176365	-39.42371384	-46.10534557	-26.57775249	-8.692964925	44.542898	-7.592152766	-2.674499304	-0.96653612	-24.67060911	24.35733582	-31.4792692	-2.960049561	-0.892093222	6.510710393	-1.098078991	2.786453748	-2.625521432	4.565640062	2.136934722	-1.760470009	-8.269802796	2.22342806	2.221271284	-6.640741109	-2.508119204	-10.0742487	-1.616034176	-3.971687512	-3.729027248	5.947117624	3.947575541	-2.828393185
86	L	Mytilidae	Modiolarca	lateralis	(Say 1822)	101995	46	2.226116648	550.5307583	8.790999308	0.081234637	1	1101.061517	4.452233296	17.58199862	0.202059836	37.73794081	-5.598718385	86.4253231	15.36320713	33.51940069	-19.35094963	24.47891449	19.10006396	10.39911081	-16.19328439	-1.46828572	5.320635386	17.72034425	5.074977397	10.98758623	12.35035664	-8.062069266	2.413849528	3.782558782	11.00472501	0.013515825	-8.85813886	-11.66378273	2.417277074	4.224792518	4.088662641	3.18606219	-11.68389009	1.438367632	2.611625767	-1.080523848	2.639359402	-3.050265767
93	L	Lucinidae	Lucinisca	nassula	(Conrad 1846)	110013	41	66.12314645	1378.572783	107.1681216	0.510280749	1	2757.145566	132.2462929	214.3362432	0.381572293	-34.00042978	-22.80051903	-17.75476428	40.57108619	17.55475923	-6.023702274	-10.54372349	-6.951765715	-8.512629568	-4.318916542	-5.203464775	15.1128582	2.32570896	-3.470644391	0.728090878	4.183919392	4.812497111	-3.188389929	-2.031179182	0.330388608	-3.87192791	-4.743300693	-2.976949809	-2.641604623	7.055864098	3.612571845	-0.362716034	3.323577305	3.030892972	-0.740363146	-1.185307553	-0.983687767	-4.602092504
94	R	Nuculanidae	Saccella	acuta	(Conrad 1831)	104518	54	3.853941681	535.3737656	5.642563746	0.23912704	1	1070.747531	7.707883362	11.28512749	0.405827355	-128.9308007	-4.958650922	-69.15894588	-50.36416258	9.604214852	-23.18083201	1.538827363	-3.865147589	13.73586805	-11.43570693	-32.15718484	30.61526653	-7.110653114	-13.75432972	-3.975847169	-12.00714709	-0.191866622	-1.320339204	7.691229021	-9.966081485	-1.016239192	-3.826457861	1.938808097	9.198602019	9.551564682	3.924233129	-7.024985089	0.170259661	2.584005303	-2.291159718	5.104064368	4.630016207	9.652036524
118	L	Cardiidae	Americardia	media	(Linnaeus 1758)	100814	120	509.8855103	2300.24967	676.3903949	0.62503439	1	4600.499341	1019.771021	1352.78079	0.429820338	6.688726548	-94.36954918	43.53632341	31.86872851	-100.9804459	-31.53197812	-12.03105022	11.28236211	7.874465117	-10.3223836	-45.31849303	36.58071518	1.172701533	13.46375077	-39.92077001	-7.805773255	-11.06361102	20.2474628	-12.83545609	-2.766702395	3.391080298	10.99854907	-7.307529418	20.27576695	13.35907114	-1.469466052	2.457179594	8.08158495	8.721928586	-7.336134098	15.51161468	9.204279084	2.799224895
175	L	Tellinidae	Johnsonella	fausta	(Pultney 1799)	103025	127	12387.38109	8819.733696	25037.22053	1.68686259	1	17639.46739	24774.76219	50074.44106	0.33099567	-66.21267908	2.021321301	-27.56782484	13.24213594	9.753755942	-4.675080561	-16.9872732	-14.01784126	29.14107015	15.98385558	33.91037128	15.43164836	6.99971261	-4.924191951	-1.527807121	-4.248575858	1.637207951	-5.219195406	0.692312576	-2.726155967	-3.815369485	-5.712114104	-2.427120802	1.101715957	-3.498768877	5.903688521	-1.644663448	-1.282767092	4.37361001	-4.376013464	-2.468174919	1.194691138	-1.792734892
176	L	Veneridae	Choristodon	robustus	(Sowerby 1834)	100666	148	609.1313692	2686.489248	1059.703817	1.960444444	1	5372.978495	1218.262738	2119.407634	0.365003911	36.63218599	-115.5230034	15.49766435	8.321908072	0.964618047	-10.18800067	9.104195894	-6.599541881	1.966305351	14.48437358	4.12222796	-7.527008019	-4.39428791	-3.050861331	-12.54861285	-0.100604638	-3.589977834	2.410762849	-18.26611916	-2.471502675	3.582604814	-1.534978566	11.45309183	-0.691676924	-3.150118022	-6.193983469	-1.157368431	-4.032294818	3.005315952	17.33845065	-6.304816356	-2.407245541	4.537991689
177	L	Tellinidae	Tampaella	tampaensis	(Conrad 1866)	103015	151	87.17882512	2151.265455	374.9794015	0.330034122	1	4302.530909	174.3576502	749.958803	0.188634152	-54.43121331	-6.812742749	-52.74066907	-15.02935548	21.83492292	27.75260125	2.008317037	10.30418114	13.22819832	7.32175495	21.77529448	9.120014746	12.11051339	-3.526256019	-3.240024146	-4.64522625	6.778595332	-2.886846369	2.726480538	-4.232515942	-7.72164869	-3.503413391	1.173408559	-1.950013505	-3.547721297	2.722805034	1.581322185	-2.269401014	2.750395866	-6.241852412	-3.344143606	1.684376087	-0.436470095
178	L	Semelidae	Semele	proficua	(Pultney 1799)	102642	142	203.2370347	2993.576204	1198.974595	0.694169623	1	5987.152407	406.4740694	2397.949189	0.144940343	-41.00872188	-12.40718222	-24.43356592	19.37189036	4.456412012	1.361034764	-3.195094723	-1.64788724	-11.94479869	5.170460806	4.569854188	-7.153062923	8.371103007	-1.782399804	-4.601479638	12.5357394	4.587990183	-3.118319782	4.474619453	1.150851308	5.114036562	-8.037861749	1.602960889	-1.633492741	8.308269763	2.176401857	0.598292715	4.547019922	-2.580435366	-4.953072507	5.953631548	0.761312841	-3.648969896
187	L	Cardiidae	Laevicardium	pictum	(Ravenel 1861)	101557	144	165.6096358	2567.594361	842.4028634	0.403517817	1	5135.188722	331.2192717	1684.805727	0.164293236	48.14667213	-21.84856897	32.22999831	10.10957684	-17.30265392	-42.22115194	-13.50928906	5.032989723	10.49046459	11.62805484	15.45835256	-8.845711501	20.93384215	17.18932292	7.159588135	14.17596304	-9.154557186	-6.303125297	7.947790283	-5.57611424	-5.193089935	-7.30350958	-0.480586374	6.877921174	4.243146516	0.163036982	4.042485744	-4.040426525	-0.888740662	0.008448264	-3.024580269	-0.712409749	-1.412017066
193	R	Spondylidae	Spondylus	tenuis	Schreibers 1793	112126	132	9791.068127	7745.345678	19445.15565	13.31008475	2	14532.12246	14304.70948	25525.58771	0.35914142	19.70138147	-121.9611557	129.4051342	17.06783009	-153.1113622	55.21693543	-1.278951777	27.77687534	89.78696613	30.57578193	-23.71783289	-111.2313601	21.50434299	-12.64765841	2.516981524	-30.68089949	-7.097282073	-29.08702878	-26.84615498	-1.926663818	-21.41093473	-2.021648646	3.66542594	32.61123344	9.435801919	5.877401141	4.842363924	0.805018385	19.88346661	-25.83470002	15.9980757	-3.358028905	12.245222
194	L	Spondylidae	Spondylus	tenuis	Schreibers 1793	112126	132	4513.641353	6786.776781	6080.432057	13.31008475	2	14532.12246	14304.70948	25525.58771	0.35914142	13.8040741	80.79850785	-25.7081175	9.73294175	-46.62585426	15.39601252	37.23993226	21.93868943	-33.87869102	25.05834176	18.44498861	16.34145249	-3.863999214	-10.85141586	22.0925449	6.04159644	-4.165614615	3.328681119	25.77928875	-2.65296032	7.353926912	13.84292259	-1.873762669	-10.73272884	7.346406189	0.104031848	-2.967983356	-0.404332085	2.496666826	5.193895061	0.633596816	-3.103606564	1.039477832
201	R	Pectinidae	Argopecten	irradians concentricus	(Say 1822)	106457	136	1324.716712	4451.380273	4370.234377	0.724468522	2	8759.042025	2442.660668	7299.809516	0.25072293	-20.55422955	-27.85576755	24.55647176	39.18302497	-8.423809078	33.36244899	17.05778816	-29.76285508	8.300813497	19.95625451	-30.98503919	-5.259103849	-12.53860235	-10.14109567	28.09214244	9.314242294	-11.33404085	-2.640150783	-11.95772834	12.51791525	-1.227248898	25.76499615	-0.518710822	7.341842905	-4.978676405	1.289696562	-9.747068928	1.501908023	1.373396749	-7.321310816	5.500280796	-7.980353079	-3.733652076
202	L	Pectinidae	Argopecten	irradians concentricus	(Say 1822)	106457	136	1117.943956	4307.661752	2929.575139	0.724468522	2	8759.042025	2442.660668	7299.809516	0.25072293	-29.21639152	20.18795245	-4.980543969	27.51729676	-34.09960254	19.05883757	-6.713996783	-5.505935517	-8.588145191	18.43084344	-15.25342199	18.26465021	-1.541547286	-25.9242064	31.21078385	5.467266963	-10.55248714	-4.505925392	-4.80617985	2.986745555	4.537350223	22.50344328	-4.617873324	0.720520028	2.430816908	0.630632143	-4.785060372	-3.164672386	0.046762174	-3.216120401	4.074237645	-3.628037328	-1.841445472
203	L	Veneridae	Megapitaria	maculata	(Linnaeus 1758)	101821	134	3864.837636	5750.94849	8092.693429	0.757216041	1	11501.89698	7729.675273	16185.38686	0.323213681	63.42500055	-14.7796941	-33.87434318	18.97726163	23.94735931	-23.83112811	-17.30762948	-3.152828448	-8.79721819	18.50856047	-2.059346326	15.13370481	16.21998924	4.082161795	14.00336193	6.009977023	2.061879714	-5.016715725	2.620914765	8.997920095	-6.748419306	4.280110763	4.519047763	2.240214799	0.604284878	-2.408434356	3.137148976	3.193410657	0.549974582	2.372581145	0.031772955	2.11128782	3.71704138
209	L	Veneridae	Mercenaria	campechiensis	(Gmelin 1791)	101851	188	34235.05753	10386.105	46382.69129	1.648033774	1	20772.21	68470.11506	92765.38258	0.424659061	37.97320735	-4.776351603	-45.27028607	42.14084485	-12.36456808	-51.44905804	0.963509839	10.83992886	-3.794981266	-16.96945634	-7.492675174	-3.343087861	14.99336449	17.9013194	9.953329931	7.840669571	11.20299939	-0.486304946	5.291189336	8.897937043	3.288021936	3.448308135	6.507823339	8.863204496	3.499008358	-8.929964725	5.324360294	7.70732984	1.66794372	3.022999907	-0.705599665	2.206060135	2.146951018
214	R	Poromyidae	Poromya	granulata	(Nyst & Westendorp 1839)	103804	171	25.34912325	1100.740903	98.85269546	0.184817238	1	2201.481807	50.69824651	197.7053909	0.204096232	-16.11004441	-155.0384873	47.94553758	-1.075663948	-2.508672742	7.873715472	7.571932405	-14.27329007	-21.56682283	-1.900077013	1.387347895	-14.45112206	-7.755708851	-3.652136732	-9.479035281	14.20850918	0.898279807	0.336501425	-9.916825679	-2.301549264	9.34910671	-3.52109068	3.365512793	-3.80258123	-8.192715492	2.797479137	-3.965250715	-4.952045782	-1.543566865	16.09369836	1.685644741	5.831147547	-0.205966815
216	L	Tellinidae	Tampaella	mera	(Say 1834)	103004	165	75.35328391	2001.665499	329.0565551	0.359504334	1	4003.330998	150.7065678	658.1131103	0.186329007	-125.335113	11.99972457	-18.87648642	-8.440819878	6.297351334	5.067851805	-4.308943415	-0.455390174	18.24423666	6.715834492	-8.304516467	8.523834569	-4.884039846	-4.575303182	-2.273085256	2.973256003	-2.496438207	-0.153807533	8.188540473	-1.700698022	3.306068301	-8.825427329	6.798221674	-2.888440118	-2.303368957	-1.115235526	0.052083357	-5.039703105	0.31038807	-3.910558773	2.364217252	1.010251797	-0.476517646
218	L	Tellinidae	Serratina	aequistriata	(Say 1824)	103225	178	15.87675393	1109.110372	58.90517269	0.277445803	1	2218.220745	31.75350786	117.8103454	0.212307367	-110.254877	-4.844881764	-6.654703776	-18.51939457	9.425307271	12.73220944	-0.671885914	-3.050169652	24.82934187	3.153181666	12.07406785	-8.301355242	-2.191929772	3.397707638	-7.614847993	9.56711042	-2.336952559	9.279917685	8.396072819	2.978730877	-1.440710228	-8.888939566	5.846374046	-2.11102633	-4.762284055	3.605700269	-3.753061602	-3.475552387	3.196903808	0.22641542	-2.039687988	-0.764160508	0.956260404
219	L	Lucinidae	Callucina	keenae	(Chavan 1971)	109840	163	192.9659713	2042.924879	361.7999205	0.262035977	1	4085.849758	385.9319427	723.5998411	0.347833157	-38.51267064	-7.219435717	-22.79368531	40.64615447	5.329933789	-15.33247548	-4.989219703	13.93544118	5.241545426	-6.613340829	-0.409310571	0.80556455	7.999427736	-8.033643557	-9.566783659	5.590037274	7.720059096	-6.122181073	-3.461797939	4.621809967	1.165162956	1.791131876	2.693942172	-3.668751179	6.299423902	1.353872587	-0.303488595	9.011912684	4.479091412	-4.8088204	7.275340135	-2.202546835	-0.52913562
220	L	Veneridae	Cyclinella	tenuis	(Recluz 1852)	100845	172	5.221416329	864.1485243	33.69153664	0.101371028	1	1728.297049	10.44283266	67.38307329	0.134181961	-28.68547118	-31.79113848	7.036439538	29.11922102	-15.29492934	-0.434384758	-10.95339175	9.933739461	-5.934014829	0.047149366	6.06169469	7.699925107	13.62551094	-12.80415012	-10.48558997	2.170403654	12.15835519	-2.461398966	4.206550071	0.216792534	0.348068173	5.077840241	-1.866542085	-1.019728288	-7.490817566	-3.776331956	2.818753166	6.500951202	3.683876733	6.117684094	-1.472250747	-3.395053913	1.618177909
222	L	Tellinidae	Pisostrigilla	pisiformis	(Linnaeus 1758)	102905	177	22.98840486	1165.151682	98.15405933	0.118124128	1	2330.303364	45.97680972	196.3081187	0.189763391	11.91179574	-80.40457889	-0.813116324	2.536229974	30.78215378	2.530967435	3.463715256	31.69520798	-5.525773267	-16.15713157	9.087412797	-7.566028709	2.282084082	9.498069138	-10.22267729	6.916633663	-0.325695406	0.996308627	0.818214314	6.445333828	14.2518685	-7.567555283	-4.596694313	0.668494351	1.525211412	2.538917523	-3.977955159	-3.962544003	-2.366120034	-2.367073743	4.316474492	-3.454362065	-0.715379197
224	L	Tellinidae	Pisostrigilla	mirabilis	(Philippi 1841)	102904	175	13.57902973	984.5192391	59.77518383	0.181317268	1	1969.038478	27.15805947	119.5503677	0.185115879	29.07036871	-97.37212569	3.257460952	-0.697075685	25.70295949	4.541378194	-4.669137932	16.78595844	1.431958006	-8.429739528	11.36899057	-8.033062859	2.612371681	15.48709699	-8.519437012	7.366609253	-7.715992425	-4.580922233	5.644904374	0.135055293	13.11871606	-4.792690577	-0.685873857	5.367566877	1.817480458	4.365097746	-2.742580017	-6.268628113	-5.266454206	-4.543351483	2.043381387	-2.072826228	-0.352168921
229	L	Tellinidae	Strigilla	carnaria	(Linnaeus 1758)	102908	164	30.45546714	1383.287597	106.1284061	0.103237265	1	2766.575194	60.91093428	212.2568122	0.222979964	-5.911595649	0.731199316	-40.28923196	14.41178894	-2.898892585	0.462322073	-2.662435198	16.11180271	3.615567554	-4.298185107	9.685007329	-14.18945712	11.67731256	5.844827116	-6.623227295	6.933590176	-4.037005654	-8.173502535	2.011998342	-2.427091968	4.245288174	-9.63702545	3.298582831	-3.163332282	7.592037754	3.704438346	-2.998419343	-1.256663374	-2.178293318	-6.815524889	8.495448467	2.159258094	-2.246511138
237	L	Mytilidae	Ischadium	recurvum	(Rafinesque 1820)	100464	162	244.3974047	2733.969166	575.0010821	0.282902409	1	5467.938332	488.7948093	1150.002164	0.298264408	-84.3505665	101.4480416	138.6927211	9.273693852	10.49412277	57.30570171	14.4136002	1.69099706	19.5828507	-8.245766138	4.498143792	1.628770072	1.281986666	12.79712309	-0.415217876	2.156303403	-2.494351366	-6.130861298	-4.783537496	-3.903691538	10.06983048	-7.593482322	10.28265782	0.120918467	8.583684355	-2.794590628	-0.61385778	-3.334738543	2.551278481	-0.281971982	1.491017583	-0.710915586	-2.070480175
239	L	Veneridae	Petricolaria	pholadiformis	(Lamarck 1818)	102259	181	159.903163	2739.497076	831.7158871	0.506475662	1	5478.994152	319.8063259	1663.431774	0.16125463	235.4392862	-1.038837677	30.87994523	-14.69469761	65.77093883	-29.029311	-15.5152729	-9.104713089	6.382006782	0.833317055	-0.890042009	-9.687918591	21.32328352	-10.0394687	21.99343092	-7.742410688	-7.1608902	-6.941259627	9.938029967	-4.141923849	9.267461587	-2.133451777	-5.262319484	1.56323038	1.342750962	1.129929223	-12.98293506	-0.051816676	-2.887972749	-5.920522766	2.379234877	-3.905252151	2.290158287
240	L	Tellinidae	Macoploma	tenta	(Say 1834)	101777	161	112.3747517	2403.820345	442.5853176	0.557999961	1	4807.640691	224.7495033	885.1706351	0.202491599	-251.26875	34.34911389	-9.655592382	-119.7253031	26.33005976	-57.37971559	-25.88578343	-32.58715241	28.33174873	-1.430932236	-10.67811184	4.111213797	0.585298588	-12.86832383	6.375171573	-6.357874565	-6.422865191	4.9509591	-4.7048321	14.0214687	2.421410996	15.57593012	-1.234390435	-1.894646364	-3.607935117	-4.882913641	-0.730872691	-4.202885001	-2.140353496	2.043954461	1.013413706	-3.923287234	-0.937184752
254	L	Veneridae	Pitarenus	cordatus	(Schwengel 1951)	102440	281	2867.408223	4422.654997	5600.874079	0.90515111	1	8845.309994	5734.816446	11201.74816	0.338605649	60.56909646	-128.4841873	34.71409938	29.88969664	8.247686138	-41.43910752	-14.96479287	-18.4211356	-13.96429327	-11.83598606	-1.252941072	9.789148569	-1.090436276	10.885086	1.692691382	-17.49821832	7.890361946	0.34133302	2.070502165	-17.40570811	7.036058615	15.29973043	12.28536587	2.369398967	-5.685082167	-17.31002169	0.013980493	-5.926392853	-5.002862256	-0.542052009	-6.646533383	-15.02376869	-0.171729381
260	L	Cardiidae	Laevicardium	mortoni	(Conrad 1831)	101554	217	110.5497466	2129.664874	625.3802618	0.260575471	1	4259.329748	221.0994932	1250.760524	0.150217745	1.480235262	-92.21856815	42.811249	15.81764579	-14.79430667	2.077182814	9.922050766	2.794741831	3.104640493	0.068230007	0.90680853	-16.86130972	-7.062705645	11.52919635	1.087690191	12.21941581	-5.650506306	-16.42572802	6.277868723	-0.604844191	-0.950311739	-7.838440727	-3.20807033	-2.084025597	-3.307990485	-1.5793502	2.934357269	-2.709459691	-0.4879323	-3.333817309	-4.026730607	-3.998004057	0.430476101
276	R	Veneridae	Lamelliconcha	circinata	(Born 1778)	101582	267	456.9670928	2818.76457	1199.077584	0.627050854	1	5637.529141	913.9341855	2398.155167	0.275938868	38.49780366	-58.05519635	-7.335346794	26.07951224	-6.723784833	-31.64455013	-17.3353639	-17.43091199	-21.74319987	-8.550994149	15.43115722	-3.748831041	16.07826947	9.578935449	1.371497658	-0.923899488	6.317739128	1.233988044	2.319502309	-3.380093141	4.881615893	1.819376006	8.009636432	0.450160689	-5.103239622	-6.983350069	-0.280020191	-2.501360101	6.30376976	0.074151581	0.144284683	-9.043326356	1.529671769
279	L	Anomiidae	Anomia	simplex	d'Orbigny 1853	106261	274	158.3643664	2086.438266	423.7475602	0.374519578	1	4172.876533	316.7287328	847.4951205	0.272051403	-36.79022943	19.88872792	14.47551364	39.7767659	46.0720566	15.2347283	1.054855112	35.22957312	-26.47755088	-12.10976447	10.15537476	8.388131857	-7.211637384	-10.83983101	-15.67002546	5.846140351	-18.02410511	-8.344808643	-4.513910662	-3.456339887	9.145091419	-4.811132748	4.202202059	-10.90478855	8.065773324	-2.567038338	-2.174549251	-12.8088482	-2.444194282	4.710770887	9.698066084	3.357399077	-6.296467691
292	L	Veneridae	Transennella	conradina	Dall 1884	103398	258	38.2707753	1189.452516	80.51581657	0.354097307	1	2378.905032	76.5415506	161.0316331	0.322180936	43.40187363	-37.5442837	-63.92070315	6.954539945	13.23589538	-2.559043466	12.31341116	12.9690938	-6.384141821	-26.92695136	10.40685167	-6.004261127	-3.255430714	7.051025192	2.506593394	8.297200297	-3.004631967	-7.962921904	-1.83160477	11.06581623	-2.97909373	-0.999668011	2.649307234	6.066425273	-1.057924392	-0.909837067	4.421903286	-0.921638372	-0.984810837	-3.217714769	-4.409581592	-0.238114887	5.324482091
294	R	Veneridae	Tivela	trigonella	(Lamarck 1818)	105145	269	37.65599969	1216.948017	101.0242881	0.19373132	1	2433.896034	75.31199939	202.0485763	0.271531018	-64.03377731	-77.59675611	-22.02990924	4.719938614	-0.67384021	7.141616269	-0.243466339	-22.55830764	17.7336744	-9.53497415	-6.338713961	-25.86849484	-19.73547743	11.5401985	-5.740168497	-3.750554823	-13.48207786	-1.327193823	-0.232129842	-3.749216115	-8.384998109	-7.271090671	-4.409647465	0.867651844	-0.515085422	-4.877387337	-1.719148805	5.309312555	5.132945398	6.481646475	1.152407757	-2.015277068	0.402480152
306	L	Cardiidae	Laevicardium	pristis	(Bory de Saint-Vincent 1827)	111665	211	2400.563176	5734.562844	13239.94193	0.845034822	1	11469.12569	4801.126352	26479.88386	0.153483737	37.84849292	-129.1485987	86.03044849	17.71879946	-11.55605749	2.403077585	14.14964496	5.603869691	5.762371405	6.666466619	-6.89880325	-5.384293332	5.89367421	3.04431108	-2.853683522	18.85936806	-1.363839387	-18.095157	-8.420897581	-2.546019604	4.52734189	0.270256025	0.45795921	-2.20378886	-10.66297635	0.405706594	-2.627562841	0.017239888	6.456041729	2.864901395	-11.36096557	4.416224332	-2.05173116
325	L	Mytilidae	Crenella	divaricata	(d'Orbigny in Sagra 1853)	112076	193	0.216320164	226.3955287	0.720147267	0.066377967	1	452.7910573	0.432640328	1.440294534	0.230995929	-40.52048358	-66.28922232	56.91324927	1.743652355	35.6690672	-13.20460927	4.364895626	11.09443191	10.15188673	10.13533202	-12.08861998	10.01357808	0.428783878	-15.23409058	3.976984325	8.754475768	-10.67554433	-7.792159719	10.48040183	2.540471888	-8.71860322	-0.875157845	-5.94834573	3.77922667	9.82896355	1.66583767	4.839034703	-4.816719145	-8.24898133	-4.587480485	1.142255798	-3.111602528	1.092452312
339	L	Nuculidae	Nucula	proxima	Say 1822	104569	268	13.859526	751.3969495	20.86272716	0.253276238	1	1502.793899	27.719052	41.72545433	0.399153993	66.54023986	-24.66996162	42.60010147	12.97943343	12.67534488	-51.20947082	2.144144621	-1.650746693	14.7013024	3.957876021	-4.647691591	-11.79500454	-8.36219377	1.962573166	-1.960912747	18.57955068	-2.316767745	2.920429243	4.008162545	1.83623894	-21.74716069	-6.109009712	1.501144957	8.150705926	4.592480074	5.166472462	6.351932321	-9.224450374	2.673893636	2.314697878	-0.070123281	-5.568189492	-3.540443499
340	R	Tellinidae	Ameritella	versicolor	(DeKay 1843)	103020	270	7.564902168	776.5356307	26.07279925	0.090357289	1	1553.071261	15.12980434	52.14559849	0.224893552	-30.97928954	-72.7601042	-4.393223935	16.15356086	-11.8064144	13.87896388	-0.621022534	-30.42783336	8.32232269	7.973579204	0.932002327	-14.43068218	-20.32143	17.78472437	-6.114174057	7.061756019	-7.9983787	-6.638035876	-0.027336804	-8.498976326	-4.977593477	-6.077490266	0.557003635	-2.618509191	1.259868212	-3.541935351	-2.533855766	0.22733954	8.19666359	9.169455712	1.471912197	1.780104974	5.440095446
341	R	Thyasiridae	Thyasira	trisinuata	(d'Orbigny 1853)	111357	262	3.203844818	697.8163284	22.87362394	0.072248404	1	1395.632657	6.407689637	45.74724789	0.122858735	-33.41540175	-90.6788861	82.4184224	6.365378515	7.205875383	-16.1517544	-13.83093017	-4.401582997	-0.188164483	21.14164965	-7.376764424	-9.474705603	2.510444244	-11.17291661	-4.958447484	10.30790559	-19.35212878	9.335745596	13.47851866	-10.74768682	-11.87743305	-7.851279943	0.040765516	-16.74455705	1.357545293	-0.799590871	-3.066125574	6.796000229	9.659918345	0.986567229	-2.80463197	6.703653212	-9.233192333
347	R	Mytilidae	Dacrydium	hendersoni	Salas & Gofas 1997	101240	198	0.392667334	338.2753442	2.073347467	0.046947271	1	676.5506884	0.785334668	4.146694934	0.15923154	-35.90969176	-5.373721376	80.16522773	19.85976454	55.26636072	15.99281676	50.2741074	21.83503869	6.258308467	8.637330577	-3.74125068	15.94361739	-3.307028038	-5.536137986	-3.164426506	-3.374084059	-5.608986671	-10.26540166	9.329057696	10.28408	8.906378795	-3.454635546	7.41766522	-1.164989221	14.89625694	-4.79737291	7.148702909	-2.956464335	-1.769533207	1.767041944	1.339000351	0.911696518	-0.256740506
348	L	Tellinidae	Ameritella	sybaritica	(Dall 1881)	103014	191	1.398383435	481.648339	2.850386506	0.064332423	1	963.296678	2.79676687	5.700773012	0.329126654	178.9440976	58.39126335	-98.16842399	11.65317603	71.4530709	11.35667632	-7.910695244	-35.45303136	8.815912217	-12.75590292	-4.296448976	-12.61370841	10.49929541	-17.6231786	-8.46921882	4.277252538	-0.530865519	-4.596921721	1.305087592	7.750282511	-12.11798187	9.864015805	4.495444332	2.325615114	2.780034482	0.755065728	-0.629117681	-1.198902223	0.028586153	-3.932574949	-1.257103954	-9.685713743	5.374849601
351	R	Veneridae	Transennella	cubaniana	(d'Orbigny 1842)	103399	200	2.022184188	427.6990687	3.332490589	0.124706943	1	855.3981374	4.044368377	6.664981178	0.377648368	9.849733119	-8.32104554	-58.32094088	37.80841969	25.77591705	-9.840918583	0.806430598	6.141558475	1.17221127	-13.47732	0.101400067	2.498609462	-8.554132918	-7.403205226	0.761546143	6.497412136	4.065969448	-6.725141194	0.278970616	7.530390228	-4.592951174	-0.536527111	0.369835609	0.080134718	2.482997136	0.531634472	1.439478467	3.794152955	0.673965533	-1.094544475	-2.871030549	-1.819523891	3.807474173
354	L	Lucinidae	Pleurolucina	leucocyma	(Dall 1886)	110121	210	15.69725991	706.8647883	19.59937951	0.320758156	1	1413.729577	31.39451983	39.19875901	0.444723922	-66.29678623	-87.89488469	66.71725227	46.60684807	-31.79955485	-57.24655631	-12.5536991	-12.45207166	29.32784306	-17.18958704	-11.04851056	-11.47660776	-18.92315558	-6.456007338	-8.180207007	-6.878815018	-22.27655842	-9.340014717	7.368030603	-12.84650298	-21.69901661	-1.508316127	-5.793040829	-6.067057699	3.277414129	-6.27456125	-13.19283035	16.60114358	0.582414463	8.96449774	3.468598039	-4.706867882	-8.717152182
490	R	Veneridae	Gemma	gemma	(Totten 1834)	101305	442	3.551359807	503.932534	6.063431983	0.113218324	1	1007.865068	7.102719615	12.12686397	0.369364193	11.20723857	-39.81906295	-44.13113008	20.99578781	6.268307481	-22.85602657	0.360390448	-3.487483321	-9.924661625	-5.956906549	3.382114556	-3.049952503	-17.12540672	3.453373258	4.035440863	7.642705348	2.718105558	5.240494864	5.108072284	4.303852791	-3.602764297	0.931431005	4.257269318	3.551959123	3.751695795	-6.030684593	7.737169139	-2.215956955	5.930594558	8.900230609	-0.877661499	-9.301593374	5.503091229
492	R	Carditidae	Carditopsis	smithii	(Dall 1896)	100585	416	0.631658185	229.0342665	0.390781761	0.192911919	1	458.0685329	1.263316371	0.781563523	0.617794901	-56.48333726	9.503633928	-9.480681638	47.75393869	-7.113289906	33.32530392	6.330399341	-4.698529891	-5.406710428	-19.27823974	-13.73783541	5.426792855	-31.75757499	-8.286397281	10.45263716	-11.99789556	16.62005479	3.780841553	-12.18822458	-15.41813324	-6.691612948	1.207523221	7.899037531	0.891506548	7.369636177	9.794224615	-3.414700327	3.40958644	-2.424113071	0.124196875	-10.20454759	-5.972077516	13.01629133
503	R	Lucinidae	Cavilinga	blanda	(Dall, in Dall & Simpson 1901)	109861	410	208.341336	2411.173944	757.3507002	0.269794993	1	4822.347887	416.682672	1514.7014	0.21574304	-27.0549341	-42.86296939	-17.07106168	12.72101549	37.29253441	-18.1771863	4.203434735	17.33417973	-1.542360213	9.204547154	-11.38820747	8.894284001	0.466510092	-10.1142756	-3.996686553	-4.985413825	-6.784510828	-8.646404417	9.484620311	6.498221443	-2.157829442	8.895166414	2.199451529	5.075278964	1.138432171	-4.778162603	5.938959418	4.41828551	-1.266322465	1.02324096	-5.273544696	2.704797939	0.240668375
512	L	Lucinidae	Parvilucina	crenella	(Dall 1901)	110096	418	24.54826595	877.4530865	27.60181955	0.254350865	1	1754.906173	49.09653189	55.20363909	0.470723408	-62.40723033	12.21832359	-0.325483418	40.45007748	25.61735573	-27.17510783	6.48639263	23.23412883	-1.774098551	-13.69150091	12.11070549	16.97195558	-15.47653028	-2.574673873	-7.030942877	2.822917074	11.20029728	4.515548143	-5.903023953	-2.056359131	1.764442382	0.131377753	0.362826569	-9.770782155	3.105947099	-0.63135242	-2.558480277	-5.987533266	2.951752158	-4.723652143	1.60150896	2.22926482	-4.728793152
513	R	Corbulidae	Vokesula	limatula	(Conrad 1846)	103331	413	9.244046065	798.7037021	36.19005572	0.135870141	1	1597.407404	18.48809213	72.38011144	0.203460522	83.66252497	-171.7774659	38.58899432	-2.8465713	-21.64314455	-11.73643919	-35.16486939	-42.3690056	-37.37051322	7.641237329	21.01177979	3.07477859	22.86251245	-17.81771909	3.616083738	10.45510241	4.971929719	6.957079427	-20.18676507	-7.953893365	16.02246854	-2.447041675	5.504430327	7.488234774	-7.962031366	-1.360025241	-14.76208104	0.364561881	4.533421524	-3.065152888	21.36411579	10.72163104	3.98822312
529	L	Veneridae	Petricolaria	pholadiformis	(Lamarck 1818)	102259	562	835.0696018	5783.872844	5782.975953	1.352472052	1	11567.74569	1670.139204	11565.95191	0.126180697	258.6587346	46.61920864	75.70653915	-28.909995	53.59858185	-35.57456497	-6.345610347	-1.207929307	5.068669921	19.41270884	-18.75612779	-13.70232238	12.31001879	-7.861272597	16.29259013	-10.63420883	-0.871035195	-5.62231683	9.782197244	-23.63532167	2.786707857	-6.723982166	-1.7880778	-2.648928686	1.801836248	-0.911633761	-2.999155003	2.852896971	-6.287903712	-4.212430578	0.782967373	-7.794883589	1.580736133
551	R	Pectinidae	Argopecten	irradians irradians	(Lamarck 1819)	100278	608	1757.506158	5684.592391	7169.032988	1.05518711	2	11256.97987	3188.289667	13019.33571	0.19671541	-23.29435783	23.00776801	-25.428089	30.39950871	42.62768644	12.21813405	3.427440835	2.866275614	9.944512177	27.14163647	-11.66937316	-10.63743827	-9.030165823	0.293974154	14.20009848	-2.699487706	-21.16649819	10.94778034	-6.795768001	6.295243054	1.564868943	9.054526004	-4.021164452	-4.637232107	0.425593342	1.208985604	-6.368866354	3.498645852	4.902011871	-2.07235004	-2.050024251	-6.323473106	-6.380164922
553	L	Veneridae	Pitar	morrhuanus	Dall 1902	102379	572	2349.752924	5160.530409	8381.634042	0.781331763	1	10321.06082	4699.505848	16763.26808	0.218960786	47.98065202	-86.01918549	21.08639368	27.90794608	16.97851898	-39.01681552	-18.18171456	-14.61570121	-12.27516869	-6.948213443	13.08061867	-2.610410939	29.72348403	0.643871984	5.398423539	-2.581641047	6.016359498	-5.858989764	4.143916669	-17.35704011	3.99460788	9.973544295	3.478652342	2.257689288	-9.309672201	-6.317410579	-7.633154141	2.108088414	-1.011981065	0.578126049	-0.865511524	-5.042088371	-2.682137266
565	R	Cardiidae	Ciliatocardium	ciliatum	(Fabricius 1780)	100705	598	3351.453943	6338.637791	16615.3524	1.294724269	1	12677.27558	6702.907887	33230.7048	0.167851277	44.05534141	-118.6324758	27.71612232	22.79215705	-35.96012772	11.91794428	-17.53916203	3.302050072	-15.51478313	-3.769551825	-3.746576542	6.452276899	18.30139353	10.90056234	-4.682680445	14.33374612	7.895613253	-3.089216756	-0.943323749	4.833249419	6.207603348	1.951350795	-3.48620533	-0.182931117	-6.882220468	3.206903891	0.155656798	3.700719172	0.939211211	5.942610271	-0.845369993	-2.716622884	-0.694387153
572	L	Mytilidae	Geukensia	demissa	(Dillwyn 1817)	101307	607	3343.843345	9001.489272	15379.10274	0.806486378	1	18002.97854	6687.686691	30758.20547	0.178596004	59.9077373	133.3191753	133.9153651	-24.51591326	-17.60016731	31.86744866	21.53982853	11.17292928	0.026594233	-21.42901632	11.83413984	3.475344003	7.312463587	-1.724586331	-2.309812981	-5.115428765	2.290287482	-8.760317352	3.579876049	4.924678424	-1.583084704	-1.255532453	5.490960362	-3.84721656	4.579516796	-1.228565825	5.227864609	5.007945395	-1.365884722	-0.792579192	-1.313607405	-2.612721003	0.044858936
577	L	Pectinidae	Argopecten	irradians irradians	(Lamarck 1819)	100278	608	1430.783509	5572.387479	5850.302724	1.05518711	2	11256.97987	3188.289667	13019.33571	0.19671541	-21.4190599	26.35459059	-25.20011147	21.58460926	-8.769023151	21.29787766	-3.960833806	8.648407566	-22.43885032	22.15994531	-11.31769951	-2.971565051	-3.088517339	-15.18360367	20.74065373	2.800103687	-7.468111594	10.54167447	-0.361826972	0.434305363	5.547113744	9.826483781	-3.551659877	-7.409671723	7.702908496	4.234451927	-2.481429274	1.199679503	5.815433724	-0.977678357	0.448356475	-7.051797048	2.739630372
592	L	Anomiidae	Anomia	simplex	d'Orbigny 1853	106261	600	215.8567149	3060.97236	641.5239057	0.229043551	1	6121.944719	431.7134298	1283.047811	0.251762997	-70.09874925	60.64895524	-22.31494955	42.76036121	-25.55940538	10.79592846	-80.04394866	30.93888594	-13.66353719	-4.426582511	-23.12117207	-14.70429673	32.27686121	-0.208827155	9.551498405	0.597723693	2.242297223	-17.55471794	5.494956964	5.50117422	9.500310882	7.32183146	-1.626748776	15.75704364	5.864492193	4.668579293	-1.386740172	4.944657724	-3.931914768	-0.252098106	-1.037279899	0.215389147	-6.344860443
611	R	Ostreidae	Crassostrea	virginica	(Gmelin 1791)	105229	596	13556.27715	8342.461151	5.382728779	4.093948801	2	17519.13603	33428.69907	17191.6349	0.660380848	-56.40572884	215.2003506	120.6409455	-5.681147039	-20.07221882	-13.30393205	-24.02620768	-15.86295114	36.78956631	15.22401591	7.504200424	-7.732438639	10.075872	11.11680981	-11.66666493	-10.98866422	10.60554455	-3.256743017	-10.59005141	6.297893254	15.108771	1.534444309	1.247729212	-3.479097902	-8.023492021	4.165609365	-1.805049882	0.987263936	2.006322084	0.836397291	-7.409800579	0.831354186	4.523096769
612	L	Ostreidae	Crassostrea	virginica	(Gmelin 1791)	105229	596	19872.42191	9176.674878	17186.25217	4.093948801	2	17519.13603	33428.69907	17191.6349	0.660380848	-41.29345759	151.2691725	153.5006402	-19.2574937	-17.1182372	3.847264387	-14.0702742	-6.767832367	-48.62442067	-32.34399438	-20.80048454	27.83290043	-15.77601135	37.21738049	-21.71970672	0.170617873	-16.71413372	7.946191051	-7.956448359	-6.407113261	-0.787900167	0.511152261	11.51521881	-8.568226623	-9.463834051	-7.695245024	-7.494470484	-1.341991353	-4.821846958	0.876122172	-3.437320322	-0.285150523	2.624643716
635	L	Veneridae	Mercenaria	mercenaria	(Linnaeus 1758)	101853	514	88072.80307	13248.87029	104963.8746	4.193740917	1	26497.74058	176145.6061	209927.7492	0.456249062	33.41186521	-22.71267297	2.037407039	29.12250559	53.64876375	-85.88223146	-16.89995331	-4.797728485	-6.09923747	6.858949717	20.06608113	20.17461892	36.30473224	16.52255887	33.89612868	-2.387775672	5.09681998	-10.11563744	7.856774372	-22.80458265	-30.89234931	5.758339504	5.929609417	5.483196005	4.477499817	-2.383423737	-7.558170529	5.781619003	-4.29244891	-3.707432778	-8.439483389	8.091459832	-5.369534532
643	L	Tellinidae	Limecola	balthica	(Linnaeus 1758)	101745	591	302.9100508	3128.283174	1519.302929	0.438878579	1	6256.566348	605.8201017	3038.605859	0.166231969	-32.92826833	-33.62999431	-33.22452535	-4.321204998	20.18338917	12.01359298	-1.379190019	25.33537646	-5.155178054	-2.019396079	5.448875918	4.729515786	4.526133292	-1.076283068	-0.529612804	4.597003322	-0.837487619	-7.202137424	-1.522092278	-1.332401387	-1.613152815	-2.947553152	-1.167651659	4.182334423	0.292094145	2.641028349	3.579866105	0.169696383	-6.327331232	-4.540774402	-2.935784081	4.237582241	0.552855919
673	L	Mytilidae	Ischadium	recurvum	(Rafinesque 1820)	100464	589	459.2377655	3523.878736	1460.777924	0.606963414	1	7047.757472	918.4755311	2921.555848	0.239184382	-144.9224065	57.11952618	114.3313073	19.23056837	7.249886213	55.48842656	-6.584620397	-23.16145604	-7.851638475	5.060889627	-23.75364369	-34.5536176	-14.76271593	35.20903295	6.650639877	6.530161607	-2.517618797	-2.614349442	-21.09213561	-7.36005635	3.902479155	-10.25713143	5.445947531	5.411662125	-3.326026682	0.85441364	-1.037614438	-8.196506037	-4.248814896	-3.88822265	7.681133309	6.022898761	4.466618845
678	R	Hiatellidae	Hiatella	arctica	(Linnaeus 1767)	106035	595	245.7902454	2059.417154	357.4277374	2.291101333	1	4118.834308	491.5804908	714.8554749	0.40746505	196.6908354	-53.80410857	81.50415428	21.36296971	113.5388266	-8.572149082	28.74643483	-26.10761563	1.192397288	-27.76681702	39.56251192	-13.55972387	13.71799383	-16.33797636	22.90389143	-42.50914249	21.22723201	-37.56071111	-22.56221676	-35.91586772	30.81035347	-0.019544273	1.393778714	-0.003559462	6.768484725	13.6881803	-13.6992241	14.52168807	2.679158994	1.219742328	3.486389785	-1.070227717	-7.303440598
680	L	Nuculidae	Nucula	proxima	Say 1822	104569	593	25.31857278	969.4972641	35.9167646	0.13167577	1	1938.994528	50.63714557	71.8335292	0.413463432	55.73937753	-0.109435512	-28.62101639	23.0636879	-12.18908346	-8.956038482	-2.220507359	1.082592832	-7.187389728	-0.123377902	3.332259831	-1.650496577	9.747368046	-9.118152162	0.184326049	15.23603007	2.469286134	-7.897433389	0.897358568	2.958105924	-10.98821007	-1.399477757	-0.749124874	3.653957414	5.005689718	2.518387078	4.368558815	-1.777601987	2.186984105	1.909256361	-2.242874678	-1.670800337	-1.421205623
682	L	Nuculidae	Ennucula	delphinodonta	(Mighels & Adams 1842)	104564	627	1.266580926	344.9811446	2.238339714	0.180869356	1	689.9622892	2.533161853	4.476679427	0.361372213	43.4802992	-72.57190271	18.60425796	24.89036468	2.153429801	-14.45836282	3.136543915	-19.46898644	22.56470167	2.272621046	10.98128093	6.818250635	-4.949246695	8.013757663	-11.18848574	10.71823292	3.119679271	-9.762169257	0.439836553	-6.857881787	6.409201588	5.493134877	-3.329043565	-0.277028846	6.04226766	-0.332898057	-2.923598341	-5.350460166	6.630703365	13.09850294	-10.88752389	-4.999707294	2.154723947
683	R	Veneridae	Gemma	gemma	(Totten 1834)	101305	597	1.276543505	379.1583977	2.578840315	0.087333463	1	758.3167955	2.55308701	5.15768063	0.331106724	-27.29167182	-6.386158754	-21.72776525	26.68667519	-9.837857554	-9.348244309	-5.336073347	-5.020265046	0.020622542	-4.051651382	8.478794945	6.388270411	-20.11527179	0.320871476	3.427570304	13.36765692	-5.603292345	-5.341960759	10.80278052	-0.81939758	-4.752597258	-6.794392602	-1.354727556	6.610640615	-4.250611913	-1.348653206	-0.885747521	-4.492460533	0.708585344	-1.323578909	-4.767483614	-0.404403663	6.179587215
684	L	Tellinidae	Ameritella	agilis	(Stimpson 1857)	102984	590	12.54652185	1214.106077	56.99733526	0.225173941	1	2428.212154	25.0930437	113.9946705	0.180411648	-178.853218	30.91011558	-20.04153143	-36.50140722	14.00005879	17.84460159	-13.10516037	-23.72484444	21.10381404	-4.465199119	-2.415229334	-5.856554615	5.668477663	3.619016598	8.426836915	-1.455858263	1.594429924	2.407312939	2.048562224	1.469062788	0.53404204	-4.909849953	4.889889569	-1.143085305	0.811902185	-0.390845254	0.288105512	-0.458464886	2.770829499	1.38881015	0.428765858	-0.346836259	3.026331502
687	R	Cardiidae	Parvicardium	pinnulatum	(Conrad 1831)	102167	586	29.66192427	1256.809747	118.0172448	0.204218656	1	2513.619495	59.32384854	236.0344895	0.200853813	2.218075926	-98.40392693	26.87898765	3.423737806	-32.80960167	9.520703386	-17.74255839	-11.55661322	-7.776574972	15.91510611	3.44348542	13.09895151	13.4371055	6.152071362	4.391697829	10.52566497	-2.239417694	-14.76601497	5.169036323	-2.637307497	-5.738590089	-0.383764307	-1.355630906	-1.31696182	2.659591741	0.441144274	7.5991021	5.705096337	1.525123172	-0.45110757	-1.249354437	-1.081859195	-3.155152683
689	L	Nuculidae	Ennucula	tenuis	(Montagu 1808)	104617	594	18.19782086	961.0525955	46.82236244	0.091114734	1	1922.105191	36.39564173	93.64472488	0.279879569	55.18986393	-38.35848865	17.07110077	24.73696125	16.66546451	-34.8748972	-2.552642734	8.153546587	6.221743546	11.18076335	1.480189394	8.335117643	14.54816726	1.277118541	-3.503151835	12.31460591	4.995445708	-7.690160412	-1.569728645	-5.074761004	-8.696032718	-1.871857012	0.661086751	6.065582214	0.743170862	0.520286663	2.887295306	-2.122703488	1.058315188	13.60305137	-5.975363973	-1.031215997	-4.91384048
691	L	Mactridae	Mulinia	lateralis	(Say 1822)	105732	587	24.47570487	1507.983671	216.6927967	0.157019613	1	3015.967343	48.95140974	433.3855933	0.101487983	6.56282109	-95.99096271	-3.269662183	7.838890377	-13.15143812	15.60403916	-28.51893996	-24.21324349	-24.35950235	14.99722698	4.113168348	-9.394189474	-12.73296048	10.80558065	-4.42316053	9.858510442	-8.281335808	-6.590339147	-1.661836839	-8.074034293	2.33475132	-2.961202055	-0.003026035	-6.813044449	-7.88340557	-7.676565247	1.439534832	3.454412641	4.852265564	5.127443895	1.098693024	1.860868754	-2.112880578
732	L	Arcidae	Cunearca	brasiliana	(Lamarck 1819)	100163	734	4084.743527	6138.80797	17881.34781	1.791947037	1	12277.61594	8169.487054	35762.69562	0.185956776	76.43678986	-215.525485	34.23061144	9.698236089	-45.13984109	8.00692442	27.84658363	-6.000039799	-28.50114307	-9.02967081	-11.24226915	-5.193556277	25.28458132	24.43631908	-27.57107464	-15.76967958	-13.16409401	0.735679019	-15.31081217	-2.393509338	3.016138819	19.54869635	-4.649300365	-7.102212861	5.042189964	9.260413031	-6.645828789	-21.91659696	1.523435563	-4.773382769	9.075429325	14.34914821	-11.1066121
778	L	Arcidae	Scapharca	transversa	(Say 1822)	100178	735	561.6367244	2673.078096	896.7870288	0.924950222	1	5346.156193	1123.273449	1793.574058	0.385098448	210.3556126	-55.8152932	-68.3486086	-25.92933641	-132.183001	91.02118222	3.005964606	-17.80622783	-0.475102125	-12.09773614	-20.34215455	44.70640088	3.49911124	0.861470979	48.22470981	-12.06837496	15.8477484	26.57741438	-12.49092295	-2.934035877	-2.79198167	-3.944154429	16.87432918	-0.19330247	-9.190218506	1.193478982	14.48950783	-0.405844692	20.60755937	-11.94527693	5.811309079	15.80076679	-0.37970234
807	L	Ungulinidae	Diplodonta	guaraniana	(d'Orbigny 1846)	112011	695	259.4252321	2828.854003	1465.580201	0.386122457	1	5657.708006	518.8504641	2931.160402	0.150390965	-19.26109922	-90.65973158	18.28917054	-1.174704726	37.75117995	3.085201046	-16.01028969	15.87014823	-2.28920089	3.934137167	1.150248589	25.4660882	14.62593564	11.13789147	-17.92890266	-1.379483159	-3.994276149	-2.635005507	8.132209155	-2.955646958	0.072152518	2.704155307	-7.997478468	-0.282794341	4.350695885	6.659426	6.000086191	1.712649617	-5.719830951	-10.3920685	3.095761911	-3.076973238	-3.510588742
822	L	Periplomatidae	Cochlodesma	leanum	(Conrad 1831)	104411	733	118.3906162	2760.457493	518.8948146	0.653388857	1	5520.914987	236.7812324	1037.789629	0.185773298	-131.8503252	43.76515815	-73.85276425	-3.438063869	1.397107211	-9.788831967	6.529726233	-17.07571015	-15.68353988	-12.15789782	-3.700602329	-12.00630379	19.16891175	-5.386273567	8.518498435	-4.629062757	-2.893796434	-5.210710279	-1.932090281	-0.445447809	5.980127934	4.230251822	-3.127651143	3.134261228	4.882728373	2.733925975	-1.576115971	-2.440997076	1.096770205	0.270981312	3.134829552	-0.486293178	2.758415568
860	L	Lucinidae	Clathrolucina	costata	(d'Orbigny 1845)	110101	647	40.13273359	901.920067	36.57487522	0.042335267	1	1803.840134	80.26546717	73.14975044	0.523191039	-36.38550192	-61.10068783	8.665414007	28.27902439	20.16517179	-47.77879991	3.239040382	14.59115919	1.165720037	-24.76882706	-8.653956922	-6.413345316	-14.47992591	-0.489617249	-10.49140507	2.618736464	8.602457556	-9.219829126	-1.614825317	-1.409750828	-8.152926966	-1.293154825	2.896181941	-10.08091746	-7.155031037	-4.134856436	-16.95076324	-7.097474786	-5.150942593	-8.329783094	20.79269664	-14.51455581	3.686640048
864	L	Corbulidae	Caryocorbula	contracta	(Say 1822)	101118	717	27.8052051	1105.830251	82.82041568	0.454516837	2	2246.887673	57.99929077	170.3440114	0.254000403	36.26193554	-178.4046423	-23.12106643	-46.71220937	-13.97053111	10.95380161	-72.5125034	-61.86402866	-25.62529771	24.41682508	43.2059174	-2.472047811	5.985835013	17.59496818	-3.761545613	0.777853449	-27.50097627	13.96144448	20.18399311	9.290909712	8.364342284	7.34269381	5.834801214	9.190166253	8.785477669	-1.238193828	-7.179243934	-0.06770682	28.41938487	10.24534585	13.54444945	11.31061885	-2.27023772
869	R	Corbulidae	Caryocorbula	contracta	(Say 1822)	101118	717	30.19408567	1141.057421	87.52359569	0.454516837	2	2246.887673	57.99929077	170.3440114	0.254000403	-5.816926061	-162.3489131	-9.032275735	-30.53463372	-28.83379304	45.39820383	-10.28490792	-58.13505164	-52.64497366	2.578031529	3.801133157	-32.16693205	8.032973781	23.91739462	-0.787127957	-11.10612662	-19.26293378	-10.00691127	4.62212432	-12.23412228	-34.3083084	15.33753371	8.725001847	-15.53189443	-5.353856658	16.91019479	-4.076306314	-3.927588864	12.8812305	15.40289833	-1.716451823	5.911887953	0.852569083
870	L	Veneridae	Chioneryx	grus	(Holmes 1858)	103341	719	25.36736525	1015.236338	40.56141814	0.322341944	1	2030.472676	50.7347305	81.12283629	0.3847692	92.24349721	5.749317399	-51.39480608	11.0523251	-6.509985833	-21.21470891	-9.138207827	6.587983467	-9.616880082	-13.32896068	5.724731212	-6.516537468	9.360842529	5.310839899	7.556030353	4.49832581	5.967693995	1.876414569	8.698109772	2.876475776	1.050276758	-4.628429341	3.521405001	9.196719641	-9.02974175	-5.395182105	-0.74313522	1.39940939	1.280734438	-0.491799355	-1.691633098	1.525551782	3.5352615
882	L	Astartidae	Astarte	concha	Huber 2010	112113	745	19.08611166	785.0495508	16.4062453	0.508710761	1	1570.099102	38.17222332	32.81249061	0.537752725	-38.06263817	35.50673398	-9.471865263	36.90064245	-31.36500859	-30.43783479	-15.09513117	-11.65509629	-12.70845085	-13.06429547	9.72325719	-19.2169993	-31.15253661	-2.510400959	-0.317519785	-0.036956449	-5.636809754	19.59747239	-6.270998663	-9.67227399	1.796033145	-8.407396803	-3.473602888	7.900891353	0.296043467	1.010451224	3.481086243	-0.499211415	1.51439223	1.529194262	-0.635791834	0.497689994	2.853753151
892	L	Tellinidae	Macoma	calcarea	(Gmelin 1791)	101748	848	338.8930624	3621.9527	1883.460706	0.461387197	1	7243.905399	677.7861248	3766.921411	0.152492851	-123.1352244	1.227541824	-26.8650202	-22.03849524	15.25348252	8.762774311	-0.505593794	2.171758689	17.66654125	2.980531106	2.31245266	4.847229353	12.85037176	1.421842772	3.346933112	-2.538957313	2.628502187	-4.460175972	5.431863984	-1.618845939	6.019647092	-3.595811181	2.682547874	-0.123696439	-0.641168936	-0.09872754	-0.69648858	-4.429658274	0.787186679	-2.436230131	1.56038241	0.451240721	0.584159604
1027	L	Tellinidae	Oudardia	iris	(Say 1822)	103204	936	56.92678776	1719.599256	141.5257566	0.167484011	1	3439.198511	113.8535755	283.0515131	0.286853403	-202.0697287	48.54148154	-19.47405831	-49.5857152	10.52755687	-20.01020606	4.035873553	-29.45012757	25.96793142	-0.013178284	-4.601974016	1.136971469	12.57669338	-3.260142415	7.53838274	-2.82489101	0.387276143	-1.435209878	1.193685575	3.786643153	-0.33497808	3.147824133	1.493005948	-4.853374538	-1.185486027	-2.025598737	0.407782972	-2.479704498	1.730312839	2.289944727	-1.574281805	0.390813748	1.167230076
1087	R	Astartidae	Astarte	subaequilatera	Sowerby II, 1854	112081	1179	1394.434223	3295.849562	1053.762509	1.406981935	1	6591.699123	2788.868445	2107.525018	0.569576049	8.078752868	39.82165745	-55.1974275	39.04015903	-28.58713025	-21.593721	-18.21376595	-18.79066497	-17.27699667	-12.26004436	17.47633406	-18.19249476	-17.14956059	-5.304590364	-7.785433471	-4.83828416	3.445432902	26.45270329	1.269517999	-4.981684365	-1.354836958	-5.713283835	7.12888019	-7.924803057	4.373896204	-0.639349568	5.18152154	-7.5305672	5.205849585	-0.80482813	-3.385979873	-9.114304118	-4.246823941
1091	L	Astartidae	Astarte	subaequilatera	Sowerby II, 1854	112081	1127	1591.989862	3479.761554	1208.281215	1.708438368	1	6959.523109	3183.979725	2416.562431	0.568512768	0.406145901	33.94675265	-43.82967721	24.69603458	-14.86806584	-23.31610542	-22.13976371	-8.008863983	-16.52462047	6.036870346	15.29623855	-0.521999759	-4.069742262	-12.78030489	-12.98649826	-8.257242569	13.35065528	18.98773921	-6.665965313	-7.142175873	-1.228594021	-1.65984889	5.852646636	-4.073546777	4.654834525	5.295786438	1.070168736	-8.698945786	7.404422862	-5.808045411	0.999300265	-1.804796756	-2.523729204
1107	L	Mactridae	Hemimactra	solidissima	(Dillwyn 1817)	105762	1088	1361.76115	4759.255091	5109.416645	0.616074343	1	9518.510182	2723.522299	10218.83329	0.210434822	10.00264153	-29.61844281	-50.49345253	18.28140936	-24.35166431	-17.01621044	-14.78330573	-12.01318789	-7.341100401	-6.474874717	0.324396024	-22.74464711	-3.899631857	7.033134538	-0.484240664	7.053526327	-5.230220206	-10.62300231	-1.016689896	-4.154214876	1.92277445	-1.732186731	-1.464545775	-3.907332033	-0.82124691	-3.373947251	0.829231749	4.999790112	1.346582581	0.820664136	-1.626060658	0.342456159	1.204525655
1182	L	Cardiidae	Laevicardium	sybariticum	(Dall 1886)	101559	994	130.8160324	2207.599303	537.2033858	0.434677402	1	4415.198606	261.6320649	1074.406772	0.195826691	33.69607194	-19.06572996	56.00326807	0.956719822	-15.75853566	-39.2333919	-13.67612641	3.55059814	9.85130323	17.93590449	9.225330536	-9.296812688	13.88865786	14.20571181	0.599714882	17.2621051	-8.039944383	-3.249460043	7.834391227	-1.640218405	-4.837093291	-5.542312606	-2.598071193	7.18831585	5.525268811	4.296739676	7.723573016	-4.921192855	-1.703244577	2.697468625	-1.611539843	-0.087621047	-1.408514359
1198	L	Tellinidae	Scissula	similis	(Sowerby 1806)	103206	1116	45.82885731	1799.139144	216.8721772	0.1915658	1	3598.278288	91.65771461	433.7443543	0.174452519	-207.3565727	13.51116392	-3.592175559	-61.03725074	33.43786275	-20.23538159	-7.498545616	-15.80239053	5.814519372	3.969977619	-18.03310944	-21.2324187	6.51997436	-10.01653112	6.740307457	-5.812408291	0.921277665	-1.589586563	-3.568773334	12.00699643	-2.994404244	9.308521444	1.234197318	-3.813238979	0.797115431	-0.292498161	-4.143452002	-3.346942478	-0.785218025	3.560309167	3.671979729	-1.534670937	1.618328921
1206	L	Lucinidae	Lucinisca	muricata	(Spengler 1798)	110261	1182	26.85113811	1062.094792	42.0617801	0.5285071	1	2124.189584	53.70227623	84.12356019	0.389638675	-30.1788968	25.04732568	-18.71046654	47.99513539	4.776811884	-6.661193674	-1.667718175	2.545298143	-8.239780474	-5.649761231	-2.233721836	9.41791534	2.105884374	-4.935299992	-13.53190089	1.35812135	10.56686894	-4.064874259	-1.288380767	4.799867443	0.786829423	-3.872120201	3.31346772	-2.018046876	3.406562628	6.815467877	-3.075409297	3.125969443	3.012343932	-6.332999527	0.741145091	-4.096898556	0.936078392
1210	L	Limopsidae	Limopsis	sulcata	Verrill & Bush 1898	101648	1058	51.50814388	1183.257279	50.18572221	0.792090461	1	2366.514558	103.0162878	100.3714444	0.506501974	47.31333805	39.51317556	-49.34940288	31.73933973	-21.82936752	-11.61522363	-4.474072088	17.18478003	-5.154479097	7.246079709	-8.4629267	8.673369293	-23.72013612	-9.21072524	-0.713922801	-8.28429331	0.289622352	-0.036091428	-2.495400009	2.268299271	-2.697536648	3.229016345	7.282440958	1.242095679	3.64432691	-1.022032555	-1.654519428	-0.468716621	5.098815411	-0.663149707	-2.513211308	0.176725575	1.708973849
1211	L	Tellinidae	Tampaella	paramera	(Boss 1964)	103007	1112	39.68684518	1355.57242	115.8650574	0.309559405	1	2711.144841	79.37369036	231.7301147	0.255135711	-94.9117537	-13.57008432	7.988785942	-8.613251558	10.89174069	11.37374311	2.416809048	-2.112427715	13.62759043	6.965840163	-1.412317569	-7.993785175	-6.82966877	-3.973037042	1.798179652	9.945100137	-5.555015437	0.613434332	3.54190545	-4.336557806	-0.463240393	-12.4586802	5.380392481	2.323081197	-1.337533696	0.947932012	3.731778949	-5.751546027	-2.366621099	-1.968844715	1.679399984	1.802951564	0.355502458
1216	L	Limopsidae	Limopsis	sulcata	Verrill & Bush 1898	101648	1057	68.4665393	1394.219484	85.60278803	0.824209288	1	2788.438967	136.9330786	171.2055761	0.444387864	62.56774327	34.18367333	-4.127441648	12.08715935	-1.728271039	-3.72372083	-17.95431202	19.28243539	-38.98805202	20.79847694	0.188412294	21.16266942	-26.33445048	-23.72247621	-20.43298427	-3.935042671	4.574327539	-4.153144887	3.038912375	3.662583254	2.882390726	-1.403774266	-1.462128542	4.087310082	-6.64463795	0.978389061	2.413268401	2.019208237	5.737686981	10.51816804	-6.740078319	6.753546416	-2.615181519
1231	L	Tellinidae	Ameritella	texana	(Dall 1900)	103018	1114	19.85713298	1108.33595	35.12487592	0.183382889	1	2216.671901	39.71426597	70.24975184	0.36115692	-205.5104585	58.04870785	-35.27143865	-62.00210735	3.004796937	-13.52476003	1.487806187	-14.10705513	10.62495776	-14.858893	-17.32159194	12.52785634	3.262253072	7.542977194	7.391747992	-4.049116346	1.638588413	-1.811249751	0.954903196	-1.28904104	9.627437309	-4.718310253	-0.810397116	-1.336036898	-6.033179017	-3.304891298	0.161240409	-1.779817659	1.844938135	3.075561269	-1.750384914	-0.157428464	1.108588141
1243	L	Cuspidariidae	Cardiomya	ornatissima	d'Orbigny 1846	103897	1060	16.78183793	1029.36861	52.31986613	0.451330341	1	2058.737221	33.56367586	104.6397323	0.242857078	-93.33487422	-53.17339639	-24.81410183	-134.5315274	-12.99098312	35.80440551	34.0534036	31.12851906	13.56759684	12.5893298	-20.38037057	34.41361194	31.5245043	41.08134975	-8.179221769	6.474454736	31.54787193	-1.28164852	7.616920206	-25.28149363	-7.446097917	-27.33479662	-11.86264827	-14.1093967	-4.86903146	15.84002104	-44.62097205	-1.961685037	-0.007429362	15.06509282	-5.591225181	-12.76777192	-4.614380827
1250	L	Semelidae	Ervilia	nitens	(Montagu 1806)	101135	1137	5.896388272	762.8094038	12.2009654	0.229453966	1	1525.618808	11.79277654	24.4019308	0.325814944	48.8453914	29.19846684	-111.5299178	4.273611404	-12.25322464	14.65062676	-15.63605633	-9.939464695	-13.59347779	-3.532047569	7.385818404	-5.606161301	-4.975890396	4.030762466	-12.56200868	5.520651759	4.295225016	1.258306847	9.575984909	4.276800803	-1.072039304	2.343152634	2.236454775	3.287964049	0.524701635	-1.034741032	4.85840321	4.360934762	3.039695168	-1.03880249	1.008859989	-0.067384502	-2.271683068
1255	L	Semelidae	Syndosmya	longicallus	(Scacchi 1835)	100038	1133	27.94029345	1698.712868	134.70314	0.232662847	1	3397.425736	55.88058689	269.4062799	0.171788635	-34.79929954	15.04386607	-116.861677	0.220225676	-3.136878802	15.60711118	-29.48665053	-46.5990329	11.97866569	10.46965779	10.52678117	-3.703580345	3.266880049	3.25377854	0.577468721	1.963319541	1.517750849	-7.898812012	8.176994696	4.683333309	6.380134219	0.375810487	5.644656279	7.115598042	11.16219706	2.146718329	12.34375791	11.14789765	0.567119578	-1.724621061	0.084766464	-4.663104852	2.583223818
1262	L	Tellinidae	Macoploma	limula	(Dall 1895)	105992	1119	14.10683053	1293.93588	65.28618299	0.202552565	1	2587.87176	28.21366106	130.572366	0.177683525	-265.7403694	42.13510565	0.543988821	-132.7226675	10.22879037	-71.55920776	-30.03965154	-36.25030616	23.36269917	-10.65702344	-17.4580944	0.631671495	-0.772894334	-7.576749882	7.360144347	-7.831414729	-7.899908249	-5.391933373	-8.425472728	10.50224961	-2.799222673	23.37416417	-3.686469952	-4.705425699	-1.716629614	-3.799570722	-5.545072776	-6.731913704	0.589716441	1.359226355	2.991935126	-4.705841253	1.675764432
1265	L	Semelidae	Syndosmya	longicallus	(Scacchi 1835)	100038	1132	62.89840466	2477.901595	642.2313518	0.278199824	1	4955.803189	125.7968093	1284.462704	0.089201178	11.15946952	-26.76560077	-83.77350028	-7.267064977	30.1077614	12.39797337	-12.30472573	-20.1690048	-6.941694778	7.480063169	-5.873563607	-13.2992132	11.950615	1.748543385	-15.53391236	5.706732586	-3.882918649	1.431278406	-0.033078267	-5.116483879	-3.298360991	-10.05353081	2.118388586	5.206580753	-0.15008886	2.319056575	4.337673831	4.10958192	-2.609652301	0.560366768	-0.407823904	0.74664337	-3.066670509
1273	R	Cuspidariidae	Cuspidaria	glacialis	(Sars 1878)	103797	1061	127.366516	2473.752245	914.2749383	0.552187205	1	4947.50449	254.733032	1828.549877	0.122274815	-54.77712404	-97.52458481	-11.5224018	-109.3793912	-2.956693068	53.64410184	10.62023642	39.51703377	3.402998726	-3.701990032	32.87038111	2.473163535	19.12139141	0.362036525	-10.67771408	21.65759635	7.045572141	30.5507424	-19.10065674	-14.90899513	-2.183472932	13.61530483	5.291024493	-12.76309788	0.540041122	1.876665032	-12.87194484	4.079155208	14.33096147	7.35283976	4.134449915	6.045009176	1.191333352
1282	L	Lucinidae	Divalinga	strigilla	(Stimpson 1851)	110213	1123	83.50303141	1547.558582	218.2168812	0.30127947	1	3095.117164	167.0060628	436.4337623	0.27675678	-38.08390247	-72.15015459	10.34523969	22.53015486	32.4884708	-12.68761327	12.37646236	14.69149263	14.80398803	-8.418937987	-11.61940438	-13.03112906	-8.424558417	-11.90942063	-15.11965576	-1.762764022	-4.020982227	-7.607688243	-2.393938387	-5.474681153	-0.877429292	3.274729128	-0.978745688	-7.195645865	-6.711670899	-5.680535325	-2.253327171	7.478746469	4.405540798	-2.266919866	2.909486466	-2.913157321	-1.159384594
1297	L	Mactridae	Mulinia	lateralis	(Say 1822)	105732	1087	34.36921722	1341.686923	148.7412113	0.242667738	1	2683.373846	68.73843444	297.4824227	0.187696667	-7.336371025	-105.3284157	0.384521667	-8.391988811	-16.7303398	24.29432631	4.059020473	-11.1147629	-3.953587949	8.046500889	3.235696961	-31.12060832	-25.4489354	10.68129746	-9.223894433	-10.77537783	-9.981777656	-3.291663506	-0.493347175	-1.588874131	1.326361772	-0.900698483	-6.67376903	-9.408525414	-10.78508514	-14.65807216	2.534661528	-2.468796938	1.150770791	14.06108002	3.842816183	2.048785025	-0.739326001
1303	R	Mytilidae	Crenella	decussata	(Montagu 1808)	100789	1097	1.059157526	363.4844185	2.879507571	0.136995364	1	726.968837	2.118315051	5.759015141	0.268912817	-39.08606954	-66.52318109	81.1967414	-7.080923375	36.45191489	-24.57676318	-1.604996556	14.34482514	1.535794316	10.71449416	-0.034122197	3.89864922	-1.349784224	-0.279227522	2.712865963	10.51955128	-4.442415664	2.676219753	10.10899393	-4.817797574	-7.545634285	-5.877943789	-6.028792424	3.409658118	3.637565759	2.199602905	7.604315504	-3.290020591	-2.541070488	-6.665478019	2.543446424	3.31136454	-1.710188374
1313	L	Cuspidariidae	Cuspidaria	obesa	(Loven 1846)	103883	1063	2.529431699	599.881865	13.32557717	0.078711541	1	1199.76373	5.058863398	26.65115435	0.15953518	-58.75168211	-98.65867723	-14.04247693	-99.16865363	-7.302639851	64.29133788	17.91127723	35.34933907	19.90721593	-16.76555486	15.30731265	17.81866841	14.51756944	11.59333008	-23.64835177	23.53394072	14.47849022	24.15383703	-17.41152879	-13.8964835	9.97677012	21.49597264	-9.421748747	-0.461467725	-5.364120159	2.387061581	-10.60881128	13.86186248	16.78180596	2.61925708	-6.726438474	-1.43090711	4.794973322
1383	L	Nuculidae	Ennucula	tenuis	(Montagu 1808)	104617	1282	12.14742829	795.2528378	18.92252704	0.218949191	2	1207.629068	14.09879351	22.10826142	0.389393546	52.98399116	13.82863321	-23.41783247	19.4204527	7.722326661	-31.14404659	14.87308581	7.130719051	7.593696166	21.5848016	-4.851660764	12.07232339	3.969649964	-0.776226125	-9.117001174	10.70913639	-1.011721126	-3.221944933	7.90992356	2.690787227	-15.33500983	5.312455842	6.150282588	1.570958595	10.57023731	3.562279658	1.767330071	-3.213382396	1.168194997	-0.227614	0.627724982	2.714761328	-2.137682836
1400	L	Cuspidariidae	Cuspidaria	obesa	(Loven 1846)	103883	1312	12.3309639	1149.567045	71.83845431	0.307644873	2	2269.392378	23.07832292	145.2913277	0.137069376	6.210452031	-63.46401416	-87.32002539	-100.8918096	2.816232312	84.58116112	41.84790735	59.08603742	-10.12091383	-33.9078272	37.63709714	-20.92349219	4.273381898	-6.136446554	-1.925384797	15.96888968	-2.700303708	11.14069843	-2.286988225	4.377230613	12.52918768	17.39206016	-8.183869018	1.657180214	8.212487718	-8.969456486	8.194278062	11.82836438	-21.6125882	-1.298942427	-0.500778526	1.494000951	-12.11317568
1440	L	Tellinidae	Ameritella	agilis	(Stimpson 1857)	102984	1287	27.20385948	1239.92607	60.0074785	0.195926004	1	2479.852141	54.40771895	120.014957	0.311930308	-233.2886219	45.20135422	15.03361509	-63.38117682	12.88308773	-32.52086562	4.152498662	-37.24712991	16.16256624	-5.08358765	-20.4913754	2.567992745	4.851140396	1.460617978	9.392582585	1.897493139	-6.812000201	-5.612788275	-11.08133668	1.464098444	4.092701525	6.269873327	4.817667361	-3.850710052	0.552769928	-0.572444468	-3.39493722	-7.369142108	1.379739508	0.524880235	1.205983917	-0.008412914	0.85141404
1615	R	Thraciidae	Cyathodonta	rugosa	(Lamarck 1818)	104422	1389	2026.838794	6905.97916	9248.622841	1.313584365	1	13811.95832	4053.677589	18497.24568	0.179756613	-182.309727	47.15810467	-37.07952001	-30.29146109	-7.679684357	-2.739860896	3.146168765	-12.37015384	2.979875625	-8.460738638	-9.084387948	13.50352485	30.0300111	-2.383922288	21.84614128	4.902621316	-0.146324062	-7.206464241	-13.0892965	-9.434238876	-4.237134901	9.174571811	4.977238732	-5.131389741	2.22587567	1.225513227	-2.001571912	-7.595176692	7.144066055	2.316541514	0.611847974	2.077160636	-0.677121664
1694	L	Mactridae	Mactromeris	polynyma	(Stimpson 1860)	105722	1301	15046.27485	11671.45621	86716.01614	2.335017726	1	23342.91243	30092.54971	173432.0323	0.147857077	-1.304859704	-56.86579918	-39.0615966	3.430197668	-7.826062017	-13.86460524	-6.848961554	-29.48178367	-10.34116591	8.998707865	7.334622727	-21.13004935	4.818491132	0.456969803	-8.707404342	7.93784291	-1.813972336	10.78469892	3.415269371	-10.7118844	-2.495561651	-0.818923771	4.230755075	-1.473773064	-3.322106283	-2.322808977	-2.994079729	-0.74064021	0.812997043	7.353699021	-2.427378109	0.79281646	-0.66365857
1699	L	Cuspidariidae	Cuspidaria	obesa	(Loven 1846)	103883	1312	10.74735902	1119.825334	73.45287342	0.307644873	2	2269.392378	23.07832292	145.2913277	0.137069376	-4.16619028	-77.05516026	-71.45791972	-112.3040935	-9.073185211	74.75381836	38.88968854	40.31118308	7.442347709	-27.50977867	44.33937341	10.13007124	21.83375968	-5.418701085	0.837994704	26.50946748	-6.866688473	24.85595142	-9.028244007	-0.055239565	-2.694583939	22.66120835	-0.337010887	5.900428384	12.49657403	1.790179751	6.602777375	3.523822367	-8.408365049	0.293403062	0.597363619	-2.25960771	4.421147946
1702	R	Nuculidae	Ennucula	tenuis	(Montagu 1808)	104617	1282	1.951365224	412.3762298	3.185734372	0.218949191	2	1207.629068	14.09879351	22.10826142	0.389393546	71.35588812	-25.8283346	-34.62509739	22.35534282	10.83524571	-21.50219965	6.029602376	1.546845824	15.08962193	0.383475902	-5.028150353	-0.234606115	-15.60991178	1.535557226	-4.152908154	5.049497273	0.245216903	-2.532698656	13.25017447	-0.641706018	-14.7087948	1.786909565	1.935510652	3.718911306	3.92767984	4.118544987	5.461660112	1.215166606	2.40778558	5.435032769	-1.630737191	-7.351357709	-8.5716237
1	R	Pectinidae	Euvola	raveneli	Dall 1898	102180	71	761.0635167	4097.35198	3717.018122	1.037935205	2	7898.731989	1355.955343	4161.349991	0.245764057	-38.13409319	-54.71913329	34.93915828	-1.057440652	49.21731518	19.35152088	-47.02794521	8.791349485	-4.73749042	31.40707973	-3.996758698	8.64288774	-12.20781812	2.817617077	-6.563051378	-2.140045359	-4.888609988	15.27153054	-6.39506182	6.865879637	-19.8870507	6.543030772	-1.90989322	14.67199469	-14.4427236	12.84372393	-4.924373278	8.546298537	-6.302331477	-4.065202992	-5.377430006	3.7044517	-2.5668701
31	L	Pectinidae	Euvola	raveneli	Dall 1898	102180	71	594.8918265	3801.380009	444.3318685	1.037935205	2	7898.731989	1355.955343	4161.349991	0.245764057	-62.25887886	94.97079281	-19.55461864	34.70719989	-36.63976671	46.20639084	-55.49584384	-0.844740612	-1.656128942	35.34541134	-9.366024626	0.014770279	25.2461181	-4.542866727	1.63606855	-6.542114016	-7.888503032	6.104212269	4.92522372	16.05285602	-7.438042557	7.627378408	-1.373943874	6.69066401	-8.057528866	14.19124873	-8.499628483	-0.663795835	-6.861569702	1.2811078	-6.006694814	-9.57797122	4.024812841
148	L	Cardiidae	Ciliatocardium	ciliatum	(Fabricius 1780)	100705	95	1521.278511	4773.63957	6567.941993	0.572131221	1	9547.27914	3042.557022	13135.88399	0.188062436	37.29954898	-83.63693365	28.33599199	34.96019891	-51.11910502	11.80608245	-10.74695494	-22.14909212	-3.381299266	-4.923813523	2.762292501	11.08733174	29.35902886	8.860032307	2.15584046	15.41688384	5.570674695	-10.35421323	1.111415532	5.461293841	7.585827503	4.286847822	-0.610710919	8.840841044	-7.199384796	1.387113438	3.727083293	-0.361886674	2.255277675	2.764316045	-0.291544559	-6.044542605	0.145503216
190	L	Cardiidae	Americardia	media	(Linnaeus 1758)	100814	135	2001.09729	3928.159387	3683.974428	2.023485867	1	7856.318774	4002.194581	7367.948856	0.351991565	59.93963995	-124.6271711	70.67445731	14.34532113	-54.75294727	-22.93323225	-3.417394686	14.44036687	40.0241678	1.111390371	-36.99419	13.78660124	-8.443483775	-16.55168635	-29.47139395	5.781978395	7.471815535	19.11389434	-12.17888112	-14.26275391	4.372890481	18.66998666	-9.932512419	9.421910269	0.294660581	-1.09651499	-3.183865633	5.659928958	-2.577108949	20.87579484	18.03912185	10.66992174	1.687561408
264	L	Cardiidae	Laevicardium	serratum	(Linnaeus 1758)	101552	219	886.3628429	4146.159466	4846.864947	0.749313957	1	8292.318933	1772.725686	9693.729894	0.154601016	36.26717217	-119.6216839	77.60216769	7.683441257	-9.59431656	-25.60150192	-11.78987678	-4.222321696	9.701792242	10.7429986	9.087945712	-6.74201977	7.626496172	13.94804096	9.103165021	24.55945433	-4.657146328	-5.061942877	5.504061032	-5.816586129	7.596279776	1.126861232	6.125495731	8.622317811	-6.95152091	-4.902210744	-4.05346915	-4.722433519	5.769224718	4.595753435	-2.038377677	3.051020573	1.81835692
289	L	Cardiidae	Parvicardium	pinnulatum	(Conrad 1831)	102167	236	11.50843392	919.4051841	43.70593059	0.094672586	1	1838.810368	23.01686783	87.41186119	0.208431882	18.58123844	-67.07780652	-9.295664257	14.48790486	-0.389421133	-9.150694188	8.884099374	6.822208599	10.314429	14.19162432	-9.406060064	16.74753641	6.87667322	5.82328796	-4.183281447	13.28658679	-8.244106518	-8.617945731	6.202641463	8.248019892	-4.828697412	-0.749658159	-0.303146904	4.379901967	9.871260426	0.208626057	9.983500804	3.536226721	-1.079086348	-1.784140847	-4.147647495	0.075489376	-3.307132113
295	L	Veneridae	Transennella	conradina	Dall 1884	103398	190	22.87529076	976.0560024	38.99942728	0.284440394	1	1952.112005	45.75058151	77.99885456	0.369703354	46.04166854	-13.63461811	-56.90035549	25.52405526	-14.69838299	-22.54866822	-13.2163729	2.998181084	-12.61986612	-6.161316044	-0.327992859	2.95705158	-12.44308344	3.789023639	0.245727573	7.824963569	3.593489777	-0.878321242	5.418533069	8.742739493	-2.098760976	0.702648822	6.873642411	1.032440772	0.892272283	-2.666098756	2.088385867	0.140461674	1.840163728	3.549247927	1.275200253	-4.768925374	3.590838634
302	L	Cardiidae	Ciliatocardium	ciliatum	(Fabricius 1780)	100705	224	2604.679371	5730.125767	11164.50673	0.790889694	1	11460.25153	5209.358742	22329.01347	0.189167272	32.10936031	-80.90778072	8.933187497	15.68881855	-53.64643264	32.66126413	-13.14973795	-4.463879668	-7.270083237	-9.958070501	1.435015545	4.013105001	7.998462339	3.908678234	-5.977458062	11.76412027	7.290357026	-14.59784872	-4.136598512	3.764872259	4.605520822	1.846933745	-1.70627774	0.599119901	-7.318445543	5.118438201	-0.564224906	2.153099178	-3.172529436	-0.421133733	-1.130215519	-4.266295391	-1.735438576
313	R	Spondylidae	Spondylus	tenuis	Schreibers 1793	112126	278	9405.153142	6874.851176	14999.77728	13.20838875	2	12980.43994	14278.63424	21494.15942	0.399147866	89.90951039	-89.3833106	64.8225302	-4.345510957	-59.89915717	33.33830529	21.08000067	36.50473774	59.06178404	43.93967213	-14.63396396	-77.88236642	16.9691973	9.802849152	-20.84117756	-32.84465741	-3.041170637	-10.0651713	-26.94857798	-7.863960439	-16.49584858	5.149159487	-2.51392694	18.6592842	-11.82374071	0.812364333	23.68142292	-22.26444605	24.96660681	-14.09707648	16.11305657	-22.21615789	-9.133117185
314	L	Spondylidae	Spondylus	tenuis	Schreibers 1793	112126	278	4873.481095	6105.588761	6494.382137	13.20838875	2	12980.43994	14278.63424	21494.15942	0.399147866	44.43220857	42.5207445	-7.854452035	12.06171518	-92.06180101	21.22654046	34.66922231	7.90654476	-11.79423531	24.59384722	-16.28215843	6.909429018	-18.8858383	-23.23924562	26.93359158	-12.48634171	11.22130956	-3.6912306	18.36274148	-10.91370669	2.341424296	15.41626383	1.638251829	-5.051133702	5.883251544	-4.466794175	9.670338641	6.018958134	8.775225301	-4.542650752	-3.955496169	9.23184092	-2.003465185
315	R	Mactridae	Hemimactra	solidissima	(Dillwyn 1817)	105762	277	6059.300425	7671.939302	19908.6923	1.068455717	1	15343.8786	12118.60085	39817.3846	0.233337266	-8.371191554	-24.51587935	-74.78748669	6.879188927	-12.79296152	7.886246584	-5.353576704	-18.79839163	-6.61911268	-4.486197734	4.934073652	-12.83623604	-2.674525737	5.325971782	-10.40222698	5.393459119	-1.539256545	-0.75818294	-2.280770502	-3.821158369	0.325653873	-3.517327893	2.265869986	-1.279216417	2.671888109	-4.979493209	3.836184801	1.275604956	3.219699487	1.42572665	2.279213211	-1.873078114	1.881979625
343	L	Corbulidae	Vokesula	limatula	(Conrad 1846)	103331	271	8.068257794	582.449743	13.28844622	0.18804301	1	1164.899486	16.13651559	26.57689244	0.37778572	45.38818286	-229.9309973	112.0292903	-52.29808385	-38.46486552	33.06180923	123.0641719	-65.7124586	-70.73109055	41.89795022	27.94937207	-33.25470289	10.20613656	34.34125854	12.93514	-44.62232368	22.95858898	44.70801897	38.05663678	29.63944107	-3.942943286	13.54503935	23.79321481	4.774079889	24.29967254	5.307966379	-7.17675467	2.326102405	-12.61707937	-12.91977325	-34.31951398	-11.45803247	-16.33855759
344	R	Veneridae	Transennella	cubaniana	(d'Orbigny 1842)	103399	259	6.712898798	659.5760351	10.91393552	0.281081714	1	1319.15207	13.4257976	21.82787104	0.380834055	50.89756416	2.607592391	-66.59215124	20.21428041	0.813397754	-13.98573405	-11.05312634	1.446373523	-16.84726465	-5.787488104	6.826720248	-0.742933517	-5.243280963	4.031946887	-7.041402275	6.472827115	8.668376616	2.723296867	0.201345737	5.730400295	-3.642033053	-1.061578989	5.458952483	2.030035325	0.527029263	-4.010860895	4.736494625	4.879809075	1.16198375	0.212426869	1.40620097	-0.668873985	3.196470785
349	R	Thyasiridae	Thyasira	trisinuata	(d'Orbigny 1853)	111357	192	0.782173492	425.3250248	5.781148475	0.066822029	1	850.6500496	1.564346983	11.56229695	0.119173415	-82.36290065	-144.7548259	98.78549757	-13.17792437	24.86808056	-14.11133291	1.992775458	-13.34690432	-3.813609424	28.95621096	-13.5728743	-36.29118535	-9.476643505	-15.24718452	4.778129761	4.234098031	-13.12239137	3.500560805	10.5133429	-3.078715814	-23.02185068	-9.369859274	8.646553216	-12.131027	-8.639554033	2.900831844	-6.269613805	6.186624475	-0.124047438	2.314315022	-12.31593485	-2.95438652	-8.34876684
505	L	Tellinidae	Tampaella	paramera	(Boss 1964)	103007	406	21.27173233	1173.026445	64.71379716	0.225094268	1	2346.052891	42.54346465	129.4275943	0.247387351	-125.362415	11.77166819	-2.519428296	-0.399105239	6.585565091	-1.592295947	-8.577473309	-7.275107522	12.77522164	-2.293580624	-2.016489142	-6.174416575	1.796728719	-4.74237207	5.244524243	3.040240068	-7.805347965	-1.444431331	0.821897315	-10.70925028	-2.299934755	-12.00687186	2.506911507	1.128390598	0.973653461	4.741629693	2.442495406	-2.143887604	-2.527781048	-5.460973816	-3.435534943	4.397799752	1.036068481
506	L	Psammobiidae	Heterodonax	bimaculatus	(Linnaeus 1758)	101444	411	44.51373515	1515.360992	157.7812331	0.267295168	1	3030.721984	89.02747031	315.5624662	0.220043709	-68.06944533	-11.38996472	-12.99476556	-15.3325655	0.003483561	24.2693077	15.98390801	2.435827232	24.97766473	6.716250416	16.03150845	-5.202885584	-4.315870344	2.323101863	-6.691707247	12.75036811	4.806506004	9.52967273	4.843087626	2.003994851	5.05898357	-3.356497106	3.115653277	6.395953346	-7.598946612	-1.755887801	4.721925345	-1.218915653	-2.610524197	-0.165306125	3.666777375	-4.53370596	-0.379753568
509	L	Veneridae	Choristodon	robustus	(Sowerby 1834)	100666	353	59.23900752	1542.484436	177.9639533	0.372244278	1	3084.968872	118.478015	355.9279066	0.249739747	82.13284288	-44.38181077	-41.74773859	-8.137391349	-52.7176226	16.25346136	16.08267688	3.795366604	12.16807585	17.12722355	-0.861243279	17.30518879	-14.01730573	-8.400490829	1.575973665	10.59492885	-0.595525409	-3.373133616	-15.36939824	26.3557627	10.13951289	-8.174449818	3.616788574	-12.57238545	-4.126757836	3.953111172	7.5000838	2.430378292	-6.402353187	-0.537076616	-1.890209907	-4.177075486	5.740081417
527	L	Veneridae	Lamelliconcha	circinata	(Born 1778)	101582	468	3493.002044	5371.879269	8241.118548	1.404121094	1	10743.75854	6986.004087	16482.2371	0.297679065	69.14402017	-71.1202034	-15.57956906	20.30472344	11.98694579	-27.84303467	-11.30189712	0.7064008	-16.07552751	-9.52930718	9.942575614	-0.757332015	19.4390806	13.64878754	7.731545531	-12.48303169	6.847707107	-9.430851802	1.005884117	-1.499901064	-1.835764384	6.152068581	5.917061322	5.198686774	-7.385755413	-7.810916751	-0.676787658	6.714244776	2.919236568	6.383941037	-8.789841756	-2.440655484	3.524067046
562	L	Mytilidae	Geukensia	demissa	(Dillwyn 1817)	101307	606	1165.829144	5529.651813	4839.210747	0.795190876	1	11059.30363	2331.658289	9678.421494	0.194141782	23.33465736	98.98467262	138.1714121	-18.31910832	4.334913302	20.36734117	17.78468863	8.183106126	-14.73111902	-14.02720036	7.163178828	-1.42075686	3.44073009	-3.486969802	-4.611712151	-2.61067309	-2.643910794	-3.293735067	-0.581137228	3.275971646	-0.765524932	-2.048317852	-0.977567198	-4.34168943	-0.909440872	3.379791619	4.504943167	0.513948464	-5.547308034	-3.674130689	-1.232778707	1.959576354	3.140720835
602	L	Veneridae	Megapitaria	maculata	(Linnaeus 1758)	101821	506	7117.86238	7165.668025	16522.25293	1.904679836	1	14331.33605	14235.72476	33044.50586	0.301092541	65.2376264	-29.37614404	-20.18802116	11.15142301	35.30826456	-25.43334921	-14.81458905	-10.60622784	-10.32221909	32.68605854	-0.84696635	14.66774683	20.45317276	3.262309892	8.392358246	7.7886907	3.395038079	-0.229484279	1.782322059	1.408968692	-9.419833777	5.223606893	6.945436048	3.501106787	2.647521409	-4.288008066	3.409250829	2.088689382	-1.731877809	4.750955502	-0.289631177	3.278540176	1.286005069
672	L	Veneridae	Choristodon	robustus	(Sowerby 1834)	100666	550	430.3113848	2651.906871	979.1783292	1.614624527	1	5303.813742	860.6227696	1958.356658	0.305295867	159.7515828	-47.95076543	-47.54528055	-12.54886531	14.99801922	-65.94348712	17.67325204	30.20004143	3.04350102	2.834892982	-30.96619643	-13.70951311	-17.73343902	5.571640391	23.2936822	13.17898285	-5.393100921	8.124362179	-32.5232641	-1.013237172	23.95010774	-18.61682344	11.34867093	-7.929006331	-7.284918179	1.243514459	-5.823555423	-12.92499649	-9.885051175	-1.435022523	-7.3463514	6.98922098	5.012368546
696	L	Lucinidae	Anodontia	alba	Link 1807	109830	661	3718.192921	6620.356522	20033.91916	1.985577093	1	13240.71304	7436.385841	40067.83831	0.15654157	-18.7719797	-154.553733	66.20752929	-14.05087192	48.5664268	7.513624307	-6.960134519	-8.425978295	-26.71456377	44.48635271	-1.843210477	37.43255359	2.253956326	-7.966366435	-14.67081046	2.102234524	-2.792158113	-0.078689262	10.77298529	2.082096002	-1.866313737	6.553546135	-4.413080668	8.498244702	-9.582043961	-4.581062985	9.187161169	0.325782524	-2.402443593	-4.25848595	-2.238357467	-1.829334913	-5.641286811
738	L	Limidae	Ctenoides	mitis	(Lamarck 1807)	105435	727	2709.673715	6586.641073	10460.67772	2.448858811	1	13173.28215	5419.347429	20921.35545	0.205740426	-32.22574882	53.40051072	58.34037441	19.89721754	13.91365776	1.156726278	0.965761522	19.2588253	-4.568886452	13.26808151	8.169474355	-0.061813568	-11.5759715	0.266160091	4.077150102	3.855121335	-1.219042511	-4.626513746	0.516864937	-1.461456296	1.06903019	-1.716063787	2.951032089	-0.901106003	-2.979319438	-2.285219427	-0.829609142	-1.09237753	1.245250377	3.909381656	-3.156853796	0.325090853	-1.708789711
746	L	Arcidae	Cunearca	brasiliana	(Lamarck 1819)	100163	738	4616.064482	6225.618264	18087.96607	1.564538776	1	12451.23653	9232.128965	36175.93215	0.203314758	68.3190466	-197.8773136	19.6253977	3.708246753	-56.9825279	21.39619032	11.90542151	-6.133278474	-26.72315561	-13.04840381	-12.17284463	4.937197066	14.77312742	26.0939628	-19.27243172	-22.71168675	-12.85327027	-15.84091061	-20.0155202	-7.11327422	-7.202945871	17.56956295	-11.03426437	-2.963174692	4.366897297	10.6024684	1.70503594	-19.84704135	4.172130939	-9.782328474	-3.035786675	9.711492035	-6.484402721
766	L	Lucinidae	Clathrolucina	costata	(d'Orbigny 1845)	110101	682	220.3554687	1724.209553	271.7413607	0.354775702	1	3448.419107	440.7109374	543.4827214	0.447788841	-39.76640737	-74.71071156	26.12783075	28.62555799	37.91794711	-12.97257808	-16.80168351	2.672347038	-6.722844099	-0.073975311	5.97127025	10.5370419	-7.117386503	-14.61916755	-2.185498507	8.063391879	7.003114207	-9.448890695	0.440583959	1.429518271	-0.889821042	4.206216715	-2.271664728	-6.480733601	0.688493093	-2.304700615	-4.183683355	6.326659159	0.830675255	-12.16862295	4.388494062	-0.468656756	-2.222510358
828	L	Lucinidae	Callucina	keenae	(Chavan 1971)	109840	664	153.2021517	2216.267177	459.8370075	0.417887692	1	4432.534354	306.4043033	919.6740149	0.24990598	-58.19133007	-1.31035642	-16.47855149	19.59434233	2.920992375	-10.15876523	-11.9990374	-5.744960479	8.597584378	6.175315477	21.35341045	9.120089123	5.367694887	-8.649056833	-2.642985162	9.628196558	-5.102780127	-7.015612106	1.166851752	-1.300013304	-3.497707533	-6.236184852	1.82637862	-0.566668923	0.687627846	5.669031643	1.173721474	-4.148666603	2.303864589	-3.547121961	1.763997485	-0.462630609	-0.280610825
835	L	Lucinidae	Lucinisca	muricata	(Spengler 1798)	110261	649	157.8777563	2051.105117	331.0757944	0.4327587	1	4102.210233	315.7555125	662.1515888	0.322889068	-33.4595658	12.80343679	-35.34837701	45.29745896	0.983199179	-18.51402767	-4.083051448	1.355230401	-2.605225213	-5.073171551	1.343210829	-1.484464781	3.331453844	-4.876438165	-6.775937724	2.238366347	10.46352783	-4.470024036	1.8124116	5.165969355	0.365381874	1.109120088	0.98365383	-0.297329402	0.610052137	4.449888564	0.663198859	2.563223043	-0.926318408	-5.291060333	3.742571677	-4.418445033	-1.60860609
844	L	Lucinidae	Callucina	keenae	(Chavan 1971)	109840	629	213.8435487	1925.677089	261.7794117	0.466621261	1	3851.354178	427.6870974	523.5588234	0.449607287	-41.17821921	26.50579452	-20.56599681	36.12461703	-4.814548099	-15.19036262	2.28725593	16.95675497	-3.530814478	-9.440880726	3.484971169	3.231721922	3.509365409	-8.536845265	-3.722293386	6.903548889	10.18613421	-2.833606636	-3.75537192	6.056603206	-2.138517386	-1.907862098	1.479607782	-0.392116231	0.658093861	1.460519733	0.516918883	2.959593003	4.06463251	-5.082192669	2.727967387	-3.286997294	-2.022347264
850	L	Lucinidae	Parvilucina	crenella	(Dall 1901)	110096	641	14.72813715	727.4849322	19.52816347	0.126337858	1	1454.969864	29.4562743	39.05632693	0.429939511	-47.81586156	-46.24654887	3.288593143	28.97126973	25.21977923	-34.01016662	14.61550202	-1.677000311	3.871297772	-16.19176828	1.833720748	8.501672453	-22.82656731	-9.678271392	-12.1793341	-1.55669703	7.607337206	-2.713399362	-0.108498694	3.441558705	0.413421102	3.480985215	-1.504494441	-0.938589563	-2.218226518	2.912855287	-8.732813285	-3.092553863	-4.481500612	-4.530878815	8.737840219	-11.20701388	2.141838645
855	L	Lucinidae	Pleurolucina	leucocyma	(Dall 1886)	110121	643	74.44147374	1344.238053	123.0388841	0.607672607	1	2688.476106	148.8829475	246.0777682	0.376956344	-54.75226979	-21.57959343	28.658582	35.44797244	56.00548887	-43.31152425	-2.767416647	2.723221692	-17.09432454	6.144197629	-5.456767581	2.350186056	-9.034848849	-1.488272862	-9.906294007	5.32175952	-6.596072513	-2.839336001	-10.75734639	-7.305838808	-4.144023062	-4.875813473	-11.45711034	-14.19370067	0.367929113	-3.38337814	-2.04471293	1.916965721	1.888027993	-4.670789552	10.275017	-0.895818889	-9.60541688
863	R	Semelidae	Semele	proficua	(Pultney 1799)	102642	663	18.8462163	1006.159239	71.85809731	0.253706609	1	2012.318479	37.6924326	143.7161946	0.207776406	-47.47670016	-124.9949873	58.70513965	5.215982973	32.97875075	-5.903920206	18.18230325	1.205786664	-0.655797395	-0.951789295	-12.38305636	-6.961170243	-22.11736005	-2.03214229	-15.23447691	11.13755581	3.991634353	3.841365524	4.125945968	-2.492730679	6.492184649	6.82499565	4.421358379	-8.199060354	3.967277561	-12.86867223	-2.351971724	-1.684933104	4.381857267	6.36041247	1.552449268	-12.56816744	5.137350143
867	R	Lucinidae	Cavilinga	blanda	(Dall, in Dall & Simpson 1901)	109861	636	24.18886843	746.28357	21.98904865	0.190849356	1	1492.56714	48.37773687	43.9780973	0.523818959	-53.58368057	-80.34106793	40.62704504	26.48542668	27.27099451	-24.30694948	-2.590561095	13.18235242	11.19303756	-31.41743889	1.882726277	-4.164226958	-31.66435373	-15.6780346	-16.29684896	-4.418304295	-3.630502854	7.911135179	-4.748970603	2.666009658	4.992222394	-1.033107957	0.673671907	-9.84173837	-2.235725725	-5.221865773	-12.80787349	1.094708894	-13.83127012	-5.583131099	10.52920016	-2.480957239	6.142606372
868	L	Lucinidae	Cavilinga	blanda	(Dall, in Dall & Simpson 1901)	109861	640	13.71251567	811.1980369	30.17016496	0.268128237	1	1622.396074	27.42503134	60.34032992	0.312481268	-98.02708669	-66.57105981	69.89010641	14.34536349	13.24747677	-28.33011016	1.770864229	-8.24883809	-6.358223813	-7.927890831	1.385220973	12.35540017	-19.6319196	-3.997094161	-4.638143575	12.02322861	-6.809786107	-7.641126605	10.62825465	3.136772676	-0.137392893	1.482346395	-3.005565227	1.859638424	-0.892213627	-2.455154134	-8.009559629	-2.432846587	-5.320113695	-4.823206328	7.574880518	-3.480595417	-2.275302703
875	R	Corbulidae	Caryocorbula	contracta	(Say 1822)	101118	716	10.78967678	653.9954764	13.18043001	0.285990588	1	1307.990953	21.57935355	26.36086002	0.450130526	-49.88838419	-71.39276501	-43.97465918	-29.56744451	1.771512028	35.31152801	25.20581197	-15.85557823	-4.987723567	-39.22906683	35.66217876	10.2707742	-30.51153273	1.737009941	6.54568569	0.412495565	0.500463126	11.24980015	3.917208677	-10.40038107	-14.05263168	-0.717857351	1.002761644	19.58788422	-4.183261799	1.26084384	-1.09359444	-0.872971234	-0.148143435	8.2789261	5.532395651	-4.892429291	-5.864943563
879	L	Veneridae	Chioneryx	grus	(Holmes 1858)	103341	766	5.811992696	630.4006289	10.95625559	0.169060792	1	1260.801258	11.62398539	21.91251118	0.346607028	54.80475328	-3.659643371	-27.02259115	16.58794745	30.47853508	-37.50445813	1.089461871	21.89966537	-1.942026619	-4.235614487	6.147290652	-10.13870798	11.19425483	-1.834387155	4.390871567	10.94489107	4.637517706	8.913606877	5.640730021	2.43464391	-3.039297662	-1.736238985	-1.216947542	7.905336809	-3.829029209	-3.726649244	2.558477993	0.393510153	-2.018750169	-0.264821627	-1.963142913	0.120437512	4.287973375
880	R	Lucinidae	Parvilucina	crenella	(Dall 1901)	110096	645	7.753828363	632.2042216	14.95563414	0.08504184	1	1264.408443	15.50765673	29.91126828	0.341436014	-43.71901291	-98.30854949	22.97115266	-7.612063045	24.66191982	9.15603363	13.55959228	16.22881292	6.76430774	15.07443015	-13.24256033	15.52056747	-17.64579841	-8.962777647	-13.97325015	-14.50720521	-4.051019847	-0.396895941	15.80130492	-12.31052914	2.546711321	-5.683572231	3.18664032	4.366107222	4.874316317	-1.790467478	5.817278589	-2.267627703	7.668876901	6.04953656	-5.45433935	0.821833217	4.567820351
894	L	Tellinidae	Macoma	calcarea	(Gmelin 1791)	101748	849	503.5571532	3526.936714	1714.431962	0.668242609	1	7053.873428	1007.114306	3428.863923	0.227033194	-55.15867686	-16.80535545	-50.45944711	-10.53971315	13.80510853	29.53877548	-9.136632945	5.420163554	-7.322307746	0.349864196	24.10669283	-6.730198974	-1.097524146	-0.393486357	2.586465671	-4.155571664	2.399954325	-2.936594044	6.525965937	0.638757742	4.688859586	-1.338222702	-1.764309251	2.323949484	-3.017644706	2.892977829	0.919416722	-1.309688337	-0.2003161	-5.207770333	-0.001063006	0.483797577	0.170733051
895	L	Tellinidae	Strigilla	carnaria	(Linnaeus 1758)	102908	825	154.6443162	2264.235743	606.8334224	0.366332913	1	4528.471486	309.2886324	1213.666845	0.203084487	23.11781861	-48.38856421	-17.71615293	8.77827528	11.84132303	2.315475702	4.93862204	25.60209376	-10.69971759	-3.36932104	6.760982621	-7.697738406	8.213639406	14.75324887	-11.65310427	4.995789204	2.201946441	-3.965449207	3.152539291	1.131527918	10.26496916	-6.243792448	-1.952884022	1.022593295	5.380781992	2.138381757	-1.929489034	0.073640177	-2.37652075	-3.155492803	4.286372861	-3.779969583	-2.904988482
897	L	Tellinidae	Limecola	balthica	(Linnaeus 1758)	101745	850	71.42726519	1604.911283	169.0338419	0.184681295	1	3209.822566	142.8545304	338.0676838	0.297042903	-70.72775967	-0.487336665	-32.39051247	-1.916097463	15.11798939	16.73237492	-1.415400381	17.32576973	-3.101184889	-3.890220226	4.236913947	10.30865375	4.597163183	-5.657779748	1.394958443	1.30693619	6.172990499	-3.445753043	3.734541854	-3.170724662	0.079763736	-0.124179914	0.436260282	1.384871579	-1.71250032	1.594912328	1.534416686	-0.100368981	-2.634028595	-2.560862189	-0.748137783	1.004286577	1.852732425
904	L	Tellinidae	Limecola	balthica	(Linnaeus 1758)	101745	851	69.75494661	1724.407103	213.7527425	0.399115859	1	3448.814206	139.5098932	427.505485	0.246042521	-34.51444916	-0.324273643	-40.11467512	6.629936773	7.132280039	16.11453733	-10.85589819	21.54891732	-20.64911435	0.745027649	1.204659558	-1.152409893	-8.194732508	-1.781975998	-3.131456247	1.717530467	7.49500102	-3.930617985	2.996790386	0.978791049	5.9613146	-4.628742605	1.603047759	-0.394568771	0.837730358	0.463442187	-0.377783373	1.488669012	-4.758137527	-1.658186307	-0.0446503	0.149231229	-4.117098879
907	L	Tellinidae	Strigilla	carnaria	(Linnaeus 1758)	102908	837	55.59393345	1601.316267	184.0737437	0.161298757	1	3202.632534	111.1878669	368.1474875	0.231962583	-5.87198706	-20.61094668	-19.55940704	8.903138057	-1.193946369	17.93550759	5.465257128	16.85194825	-2.12575133	-3.631764028	13.96326573	-8.195789536	7.622002197	12.70893336	-5.17734514	6.150546491	-0.788316946	-7.37509415	1.13558215	-3.23441053	4.090311397	-9.716752883	0.030318647	0.179732892	5.94810824	5.359405715	1.114805226	-2.649410508	-2.237915367	-4.824356151	3.430492381	-1.326489505	-0.503049382
915	L	Tellinidae	Johnsonella	fausta	(Pultney 1799)	103025	840	9735.595822	8679.308546	24985.8725	1.521472873	1	17358.61709	19471.19164	49971.745	0.280391248	-62.62764962	-4.221619235	-32.33265365	3.898427055	13.47617653	7.146364214	-13.90450203	-2.188390572	18.489211	7.102796079	24.11347408	9.786158119	10.60391182	-1.851989535	1.982009335	-1.174797966	0.27590789	-6.722705707	0.988662043	-7.442085257	-5.224283283	-9.45218374	-0.482472326	2.736554522	-2.832402904	6.282183306	0.245416146	-2.351634641	0.414648094	-2.162098538	-0.812040045	-0.394046002	0.468454441
923	L	Tellinidae	Strigilla	carnaria	(Linnaeus 1758)	102908	818	60.71091116	1770.301122	271.9278563	0.268982077	1	3540.602244	121.4218223	543.8557125	0.182513035	1.993795	-29.04279405	-11.99693225	8.830711969	5.135615898	2.503324517	11.67189828	15.76778026	2.69084428	6.525510598	7.625255798	-19.09509736	4.24320501	6.842194421	0.328119924	4.212258059	3.629016751	-10.13839048	7.028211652	0.712897899	4.820389767	-9.441035695	2.613520023	3.155716038	5.47143705	-0.00844444	3.208893034	-4.950069335	-3.634575651	-1.972048413	7.01856442	-4.158712116	0.197254677
927	L	Tellinidae	Pisostrigilla	mirabilis	(Philippi 1841)	102904	839	21.53314717	1087.228687	76.43764415	0.100331587	1	2174.457374	43.06629434	152.8752883	0.2197915	11.10724438	-87.93663036	11.78201845	8.547736673	25.98110039	3.086998934	-11.87962709	22.62060175	-6.261920633	-5.132296297	3.505064895	-3.5309284	-2.664244336	7.027814578	-7.395536217	9.240636927	-4.695032875	0.58958539	5.871719727	2.355653036	5.770451259	-7.629780509	1.131584535	-4.103696818	5.073885092	1.690912856	-4.359636633	-2.266445038	-3.841806572	-9.153987026	8.769913817	-2.36101322	-1.269927427
928	L	Tellinidae	Limecola	balthica	(Linnaeus 1758)	101745	864	185.6908476	2004.214106	307.9327965	0.542370482	1	4008.428211	371.3816953	615.865593	0.376178998	-25.6493429	-2.230124061	-41.28959063	29.45470642	-1.596540106	-0.776822328	-23.25226537	8.85726995	-25.75462992	-1.471264198	4.70442365	-5.368627221	-18.10727237	0.34160163	-6.350819564	0.74748697	4.917557647	-2.11443398	-1.163321811	3.635711794	3.1333118	-3.784916585	2.638724796	-3.591402503	-2.919103806	0.638578314	-3.57636798	-2.74392586	1.74558694	-0.843829216	-0.065784294	-0.595048685	-2.924900599
929	L	Tellinidae	Pisostrigilla	pisiformis	(Linnaeus 1758)	102905	826	27.06600547	1272.184563	86.76376172	0.189274251	1	2544.369126	54.13201095	173.5275234	0.237776165	-9.887909084	-10.34768092	-37.10574517	18.62494813	-7.293260275	8.867014832	3.334395154	9.633654067	6.970888191	0.792872612	8.491287746	-3.78517417	7.91449829	7.083107405	-3.298504933	6.029583655	-0.135692058	-11.58885625	-0.608098377	-5.501626819	0.174501562	-8.652275902	3.308192207	2.401939986	9.659331408	4.764798482	0.345630073	-1.306808186	-1.887857384	-5.389962858	1.548430814	-0.966380066	4.146482445
932	L	Tellinidae	Macoploma	tenta	(Say 1834)	101777	889	26.46659708	1678.054521	182.9852316	0.242297801	1	3356.109043	52.93319417	365.9704632	0.12636126	-231.8551871	11.67260045	8.665733138	-85.33503281	23.85945911	-39.11380796	-16.86553497	-23.95771572	27.57215319	9.597571239	-10.40782092	-5.321592457	4.67474836	-15.64298883	9.672660098	-7.968825191	-2.581506766	0.801042599	-1.311414889	8.144525194	-2.795782372	12.09622751	0.101650233	-3.063889625	-1.088442174	-6.062672651	0.800233113	-3.384844151	-3.523213734	1.127850095	4.815416106	-2.947581191	-0.286048548
934	L	Tellinidae	Macoma	calcarea	(Gmelin 1791)	101748	847	583.9383981	3855.040094	1791.935936	0.674497175	1	7710.080189	1167.876796	3583.871872	0.245778318	-154.5924962	26.64484929	-28.43901843	-23.11198325	12.70994858	5.026732445	-13.92983894	-11.4841857	7.90898269	0.195058193	-12.28303365	5.626378904	11.22252162	1.173548699	6.15886177	-5.280372977	-1.077806488	-6.780607491	1.969090677	-7.117512524	1.675337541	-3.780984065	1.851595024	3.128939222	0.822813837	1.68990492	1.607624688	-3.623488901	0.797740404	0.011446513	-4.081255626	3.9058923	3.06275303
942	L	Tellinidae	Macoma	calcarea	(Gmelin 1791)	101748	869	36.08900602	1756.300587	198.9145405	0.272781669	1	3512.601174	72.17801205	397.829081	0.153567921	-89.3054421	12.48594422	-31.6992778	-3.857169441	8.73134113	29.4429566	-9.018288064	16.69968232	4.792543332	1.284478394	9.363091143	5.759992905	10.700987	2.691667293	-0.729249233	-6.902540055	0.775042389	-9.797304674	2.027421243	-4.391060557	-2.528346539	-5.231814599	2.08795487	1.779942847	2.242170477	2.027398981	1.453359348	1.436682348	-1.751853895	-6.329256706	-4.03677851	1.724100158	0.41003301
944	R	Tellinidae	Macoploma	limula	(Dall 1895)	105992	871	30.00805658	1760.881806	160.513909	0.329387103	1	3521.763613	60.01611316	321.027818	0.157504446	-247.2502018	48.05167957	-10.33019109	-119.488437	19.48844258	-55.16776028	5.939473542	-8.019079511	-36.44527268	-11.03351424	-25.80400535	4.221561985	8.153154801	-13.00738267	18.25336966	-7.002201758	2.328774341	6.251086863	-6.870855687	7.70973397	6.430998227	15.43803276	-1.937113279	0.629346953	-1.9649172	1.879946028	-0.015867121	-9.945465277	5.202307211	3.622176907	4.864511996	-0.512195462	2.79297132
957	R	Tellinidae	Limecola	balthica	(Linnaeus 1758)	101745	887	46.01669489	1823.744593	237.3128687	0.269876415	1	3647.489186	92.03338979	474.6257373	0.162414025	-63.92356613	4.808151971	-39.67161166	19.19411215	2.509575385	6.669443717	-25.80818217	-26.75815338	12.1070848	19.15118146	-0.727276408	-1.941379358	-1.419261652	2.797112432	0.771698173	7.493119103	-4.727086148	-4.377571781	3.60790462	-4.311522085	-2.106715768	-6.518207676	2.39056109	2.833873592	11.17925858	0.977293452	4.171837949	-0.260488402	-0.468525956	-1.722577756	2.910466525	1.573848402	3.205279706
961	L	Tellinidae	Limecola	balthica	(Linnaeus 1758)	101745	855	138.6257008	2425.217426	598.7407341	0.330132224	1	4850.434851	277.2514017	1197.481468	0.1880011	-87.82478401	-9.590228608	-14.71409748	5.753803111	7.989214148	14.07446594	-15.86666546	-3.504720903	11.38448185	10.88320928	5.396075565	-5.979540829	8.627989302	-6.325602959	0.75757884	-0.391528818	-9.048734587	-1.458997493	2.915786298	-7.838995964	-1.162400668	-9.653792491	6.959325768	-2.812469697	1.553439876	4.888578598	0.110545873	-0.898214326	2.851022527	-2.879094807	-3.97595066	4.7127132	-4.291683618
980	R	Tellinidae	Pisostrigilla	mirabilis	(Philippi 1841)	102904	821	919.1359061	5207.218104	5653.758006	1.259956178	1	10414.43621	1838.271812	11307.51601	0.139837326	-101.6347109	6.510345235	-11.12533343	2.838332982	-4.555598084	33.13802746	48.9828409	7.515544603	-77.41079716	12.56193858	-33.6429569	-27.18174001	7.268849532	-5.459024829	1.043132601	-1.316186168	5.285834891	-21.65997506	-3.366238864	-28.47366563	-17.52481202	3.975425055	3.318163664	-19.53979073	-0.852608074	-0.792366264	10.82373568	0.088270826	-9.799874773	-6.547897528	0.749734459	9.226162816	2.758618886
990	L	Tellinidae	Serratina	aequistriata	(Say 1824)	103225	900	23.38032086	1220.379609	75.0525474	0.310845921	1	2440.759217	46.76064173	150.1050948	0.237525547	-72.25197318	-1.169884607	-15.35532745	-1.456893673	3.146904535	26.51765918	-5.387541097	-1.701716493	26.44080562	-1.222973629	30.11828968	-8.045157685	3.338450033	-0.146800122	3.790811289	6.113799234	-4.163076237	-0.288642586	1.565177993	-4.326188867	1.036482374	-6.353665914	8.844237776	1.139986748	-2.882393579	3.259916945	-3.281861561	-5.969862368	1.233641669	-1.512454493	-1.130187217	0.347106729	-1.1289319
996	R	Tellinidae	Tampaella	mera	(Say 1834)	103004	931	27.82675497	1942.392698	280.2471283	0.232103264	1	3884.785396	55.65350993	560.4942565	0.09032494	-115.3018578	12.34000058	-30.70090543	0.109782749	16.95799562	15.7998452	30.32595046	-7.019769468	-60.36600835	8.312083094	-10.83200679	-21.24352217	4.970061745	-12.36002571	0.577900348	-1.953085512	-5.084464118	-8.34791481	-2.493707823	-15.95556392	-12.09814649	-3.718797819	3.580020735	-10.0229594	2.869979096	2.326129703	6.132796281	-1.935602587	-5.175791717	-6.201128359	6.271494509	7.945565909	0.458884659
1020	L	Tellinidae	Ameritella	texana	(Dall 1900)	103018	926	42.35862559	1640.533454	145.0755599	0.208520361	1	3281.066908	84.71725117	290.1511197	0.225991995	-208.6461199	41.68194886	12.36307236	-48.18940131	9.645406841	-22.17589475	-1.965628292	-17.28199046	15.8294381	6.411315326	-17.68827083	-9.103970251	7.864447735	-7.266574717	8.100576585	-4.316465859	-1.114757912	-3.501907149	-3.764221302	7.471953658	1.68307063	0.802005432	4.179784619	-2.083743392	-0.709486455	-0.059571194	2.059292306	-3.829834544	0.28176646	1.259937585	1.609758732	0.582139489	2.394953277
1025	L	Tellinidae	Tampaella	mera	(Say 1834)	103004	943	27.84871044	1158.68732	69.10648178	0.272846256	1	2317.37464	55.69742088	138.2129636	0.287232791	-103.2934186	-5.699846498	11.60576537	2.346101585	9.645969323	12.49739692	5.22498325	-6.280689901	18.78519001	-1.831052001	12.75237379	-9.286054868	-2.619809373	-3.018518379	1.627247828	10.15171863	-5.423865472	2.518708666	7.015085862	-1.69046479	1.75648948	-9.933904789	7.632654918	2.191189286	-0.172715283	-0.235236868	0.512181641	-2.014966337	-3.250091146	-2.884017184	1.177515386	1.9705637	0.941552437
1030	L	Tellinidae	Tampaella	tampaensis	(Conrad 1866)	103015	945	6.127558875	892.2226068	34.38903021	0.119938237	1	1784.445214	12.25511775	68.77806042	0.151235803	-92.85136676	-28.21767358	-13.69427017	-23.73053881	12.30943998	31.95028183	-15.15664516	12.75018799	11.53514658	4.44036914	5.056376365	5.448596756	7.565341784	-5.287389946	-1.927502387	8.58854727	-0.031035436	1.639075224	4.819491114	-0.411911527	3.386155644	0.274339267	1.890153764	7.199439288	-0.019459733	-1.072407318	6.380045659	1.146175978	-4.438633521	-3.035818268	3.499967797	2.037024002	-0.328961053
1032	L	Tellinidae	Serratina	aequistriata	(Say 1824)	103225	897	55.75773975	1652.00435	158.4830147	0.522621625	1	3304.008701	111.5154795	316.9660293	0.260257391	-136.9409031	30.38581122	-5.3039219	-49.01859904	0.486306808	0.949970695	-2.408248388	-3.411975237	36.42734798	12.92481971	11.19770309	10.5443262	12.94923936	11.9347598	-7.557608821	2.722138077	7.410171945	1.222195591	2.190742072	-11.26790838	-9.285017004	-13.52159138	2.776459161	-10.89253246	-4.899666664	7.534572387	-8.288167086	-4.06697375	-3.283039269	1.753029193	-4.78207732	1.228017928	-0.509485904
1036	R	Tellinidae	Ameritella	sybaritica	(Dall 1881)	103014	947	1.827235335	482.260594	3.268785899	0.080701089	1	964.521188	3.65447067	6.537571797	0.35856117	177.4681861	45.14554182	-98.87524904	12.39830692	70.74044366	6.053538797	-10.60279892	-7.854966209	-1.175241024	-36.61504763	-18.34424711	-25.92049752	8.278043211	-2.54873	-19.37230451	5.167894392	-1.535401752	-6.611826462	0.581117823	12.93746531	-7.205300632	6.399159874	10.32510985	10.6589033	4.369707709	-2.619777376	-2.002265134	-3.29752804	-0.685588795	2.847470864	-4.507492442	-1.258784523	5.006479585
1040	L	Cardiidae	Laevicardium	pristis	(Bory de Saint-Vincent 1827)	111665	992	2603.72821	5837.640341	13702.99475	0.978480557	1	11675.28068	5207.45642	27405.98949	0.15967207	27.89187606	-116.6765924	85.29518968	19.31752899	-9.841435838	5.126342974	8.643468371	13.90493622	14.96372403	-4.673876724	-6.769434804	-9.282303126	-6.781027607	4.859293158	-1.433569416	17.16639628	-0.255371053	-14.09482308	0.594045182	2.042114608	11.6675849	2.840987708	-1.095248944	0.7836699	-12.4482124	-1.039827993	-0.225220058	-0.742202815	6.617708467	4.588776199	-9.248797973	2.830559639	2.787772306
1052	L	Cardiidae	Dallocardia	muricata	(Linnaeus 1758)	103386	1017	571.5425292	2771.396887	1216.822081	0.80529984	1	5542.793773	1143.085058	2433.644162	0.319589487	11.27683256	-67.07445322	8.840564027	24.02404214	-89.605969	5.365420769	31.58362679	9.550976653	24.74938069	-17.66964482	-19.875774	15.66159495	-7.312036829	1.09893413	2.034923613	9.723241758	12.69274279	-15.89658771	1.751680304	11.81231599	-6.229256612	1.495750049	-7.09053963	1.218622247	-2.149606185	-1.387198955	6.143741953	8.491753917	2.464531879	4.091431001	-3.153319142	-4.7720419	-1.275519915
1063	L	Cardiidae	Laevicardium	mortoni	(Conrad 1831)	101554	993	256.4907748	2705.282951	1327.987838	0.417935245	1	5410.565901	512.9815495	2655.975676	0.161877082	15.85847912	-113.7550674	33.79317362	6.203364553	6.097031252	1.939498687	-8.650395311	1.723222585	0.600822481	13.61419615	-0.612725995	9.703441496	3.372355112	12.47394977	-5.461039633	16.3854002	-6.332084758	-15.07966827	0.900672044	-0.236323014	-1.463968152	-0.153562776	-3.587842224	-3.488889363	0.44318414	6.499830526	5.466141998	0.428732989	-4.405928569	-5.27925394	-8.687223229	2.72435673	-1.488743317
1092	L	Cardiidae	Papyridea	lata	(Born 1778)	105428	1029	379.0425517	3568.31561	2108.176582	1.069839779	1	7136.631221	758.0851035	4216.353164	0.152396122	56.6972494	-27.60104039	-57.65272836	-26.33925252	-16.07281297	-28.12016706	37.36163771	21.02339807	-0.342974695	18.52743595	11.039769	9.693814615	17.64271829	6.100365996	8.236620131	3.142147651	-3.747335227	0.753477955	4.435640577	6.33822602	-7.76648226	-2.807525627	-7.485502138	-3.437470296	5.952627277	4.502141203	-0.375983228	0.226852011	-5.698994631	-0.286716748	2.889079073	2.693192443	0.483467598
1098	L	Thraciidae	Cyathodonta	rugosa	(Lamarck 1818)	104422	1103	238.0650132	3460.927611	1777.28189	0.600379196	1	6921.855221	476.1300264	3554.56378	0.118126072	-62.89527328	-30.91731449	-53.49733329	-3.1299417	-4.634811728	23.56279518	3.781535264	-25.09449856	3.546066418	24.51716632	-3.063713578	-16.4921468	8.685450717	-1.818167045	1.085972277	-9.397932918	-2.895472348	-12.69954171	4.688441158	-5.246204971	-4.835168879	-9.487071974	5.66665038	1.152821858	3.412725236	-4.035606441	9.728469087	-0.775782388	-1.995534565	2.835836503	-0.734959259	0.72906283	-5.116989236
1208	R	Tellinidae	Ameritella	agilis	(Stimpson 1857)	102984	1121	10.36951914	1074.363674	38.1397305	0.201883753	1	2148.727349	20.73903828	76.27946101	0.213763751	-211.5767363	61.95475397	9.81365115	-35.56135865	19.70117571	-1.588690975	9.407651863	-21.98188628	6.128293687	1.695984914	-15.03553373	5.210698839	-1.43385939	-5.49949153	10.87455935	-6.199447019	1.273718292	-2.244198303	1.389636549	1.81956177	2.8230162	-3.19933458	3.908859989	-2.60713179	-4.235868663	-4.258599155	4.858852952	-3.825706085	5.424519897	2.861938537	-4.073778452	-0.904448868	2.149247821
1225	R	Lucinidae	Callucina	keenae	(Chavan 1971)	109840	1209	21.95142745	1045.26111	47.95185647	0.194391883	1	2090.52222	43.90285489	95.90371293	0.314025697	-35.31205709	-0.146657558	-21.3670123	28.56483965	3.034110572	-28.70078304	-9.329362746	-0.424624441	-1.445523539	6.394126969	2.586379871	-2.707307923	-3.170651499	-3.740915184	-1.79020257	4.712822439	1.566642086	-4.442555246	-0.985594047	-0.611967278	-1.451293158	-4.737847255	1.165345812	0.747005351	4.535164333	3.495599104	2.298116887	5.476430325	4.883198859	-4.491739559	-1.292390314	-2.481805902	-2.310645328
1227	R	Semelidae	Ervilia	nitens	(Montagu 1806)	101135	1134	4.59050899	671.9748467	10.71368364	0.173357687	1	1343.949693	9.181017981	21.42736727	0.299951072	26.13470486	7.494455769	-98.38053095	14.32652199	-11.1028175	2.845469217	-7.39680577	-13.34648704	-18.44568382	-4.057940809	-1.631887363	-4.020479481	-5.211808789	9.847380074	-16.81532285	13.62454998	6.059092567	3.021908931	4.966095764	7.529078158	-2.711904894	-4.656622093	1.002406366	-0.204410868	1.041978337	0.434561853	3.015864496	1.421937459	1.527302899	-1.706107364	3.313128346	-1.883483096	0.207006203
1267	L	Cuspidariidae	Cardiomya	ornatissima	d'Orbigny 1846	103897	1059	11.30132647	938.3437922	37.4724046	0.540284567	1	1876.687584	22.60265295	74.9448092	0.231709287	13.62188079	-56.89990424	-53.45295235	-100.7012353	-47.40659125	85.63287763	55.134929	48.6771054	-3.82628521	-33.11116485	45.02258872	6.672552864	38.80202795	-10.87828969	24.53241357	38.64552892	5.564196855	41.12273606	-17.71049095	-34.32797909	-20.1408314	12.1833838	11.47736368	7.220664686	22.37564428	3.54974866	-10.99332332	-7.026376301	0.204050852	7.622155278	-4.607675741	-12.0930096	14.1585131
1270	L	Cuspidariidae	Cuspidaria	glacialis	(Sars 1878)	103797	1062	44.3216179	1945.532962	389.2785067	0.258203218	1	3891.065924	88.64323579	778.5570133	0.102217724	55.04558008	-74.23219133	-82.90818408	-116.3822132	-35.4814826	28.01657064	15.69911686	55.4356051	-44.52339518	-28.03832602	46.94075564	-45.9002685	-5.275512569	-6.808809892	5.72494717	-6.778128673	-17.175425	-20.65225352	-0.253012147	13.73812394	1.586388403	7.918953263	-19.25379583	-5.537876661	-11.60308991	-3.617702551	17.25408436	6.088732538	-21.21772956	-5.886125997	-1.961088471	18.07725809	-15.91030042
1291	L	Lucinidae	Divalinga	strigilla	(Stimpson 1851)	110213	1124	257.1935722	2300.961006	683.925462	0.74299643	1	4601.922011	514.3871445	1367.850924	0.273284848	-38.95360482	-69.07702254	21.13838349	11.06379868	36.69620818	-8.740894382	4.388486349	18.51960988	0.879304832	8.053019549	-10.85038354	11.73502111	-10.96803511	-14.6526523	-1.324833959	-1.35191245	-6.965753603	-11.45441581	5.250267371	-0.717436449	-3.546996656	3.474950506	1.595306044	5.179945688	0.549904936	-4.172146809	4.562318203	5.780313426	1.999359171	-3.219379348	-6.179764058	-0.759180072	-2.163810641
1309	L	Mytilidae	Crenella	decussata	(Montagu 1808)	100789	1098	1.193808084	285.8046189	1.328780408	0.169307986	1	571.6092379	2.387616167	2.657560816	0.473247257	-26.54625741	-65.81224628	85.37468866	21.962918	26.49416052	-31.87710755	13.87278397	30.6762339	15.81077927	-44.77609282	6.404585837	15.60954244	-35.26976794	-6.390268544	7.43951857	13.62133956	7.266904632	7.037767187	2.982263674	10.01030713	-3.907200685	-9.268088202	-10.04860516	10.58700647	-9.78496801	-2.204078128	-2.586871865	6.317335041	0.282157199	-2.035568174	-3.88588165	2.20756046	11.32148661
1375	R	Thyasiridae	Thyasira	trisinuata	(d'Orbigny 1853)	111357	1395	86.01085001	1751.102921	365.0111331	0.540360938	1	3502.205843	172.0217	730.0222662	0.190702124	-3.940579448	-101.1967572	110.8867822	-13.94356178	32.28911653	-22.88456602	-5.759674226	10.31271258	-2.119507718	-3.273325399	-5.899648031	-6.3163073	11.51400313	-11.29445581	-11.23303074	16.69673822	-20.08979002	17.90296406	2.007158007	-1.853277451	-9.914683179	4.383377453	3.114040424	-14.54531014	-7.274266684	-8.52258917	-0.503383753	5.689465506	14.21473115	1.639906652	3.403451978	9.524616169	-0.040606126
1382	L	Nuculanidae	Saccella	acuta	(Conrad 1831)	104518	1280	20.8776395	1020.578569	47.22661739	0.329833549	1	2041.157139	41.755279	94.45323478	0.306554105	-57.08909726	-32.02216869	-75.55658902	-64.29003281	11.85639713	28.03936693	20.80517423	17.34401934	24.28827709	-24.62404031	12.15689014	24.19260535	3.090833904	3.791947115	-8.108966124	0.038086794	-3.360400304	6.561548882	-8.727250678	-15.52277226	-9.750307704	6.601303009	-5.841119623	3.543677978	4.49702771	-0.983454864	0.525488793	4.234148823	0.43550443	2.579773482	-4.31718839	-2.63384624	-4.761805141
1390	L	Nuculidae	Ennucula	delphinodonta	(Mighels & Adams 1842)	104564	1278	1.768646917	412.8481379	3.006924454	0.126612067	1	825.6962758	3.537293834	6.013848908	0.370352944	82.69921368	-51.19275006	-30.73905816	4.542005925	-15.51598766	-25.94403217	10.65549808	-2.228561292	-26.94758152	-2.225404333	14.37923224	-9.269587932	7.347333834	7.686203779	14.4814392	-7.839189402	-4.175444042	-6.529322768	29.6685027	-5.709868034	2.768237085	0.355340686	-7.039283088	22.29237576	2.210634957	4.689716886	-2.354092527	9.512915712	5.498335459	0.61448745	-11.2016931	-1.162734518	1.195876793
1420	L	Poromyidae	Poromya	granulata	(Nyst & Westendorp 1839)	103804	1309	17.42711792	973.8624204	64.0614194	0.205387186	1	1947.724841	34.85423584	128.1228388	0.213859746	12.34894863	-146.0560757	19.33344085	-20.50208863	-15.61882503	25.67200559	4.926474312	4.626033608	-23.00093322	-0.10567522	12.82577307	-11.45605588	-12.20421813	0.820121922	-19.17915873	11.95020358	-5.190916196	1.253278024	-9.600578572	1.543688065	21.78136052	0.74422444	8.282541184	-16.83859475	-9.620843496	-0.827225515	-3.295037131	-2.853881186	1.79367682	5.621894376	0.167233822	0.568809834	11.05564772
1421	L	Astartidae	Astarte	concha	Huber 2010	112113	1261	37.63251022	944.7975457	24.6069432	0.607599747	1	1889.595091	75.26502044	49.21388639	0.604640757	-11.5045248	42.68517604	-43.30812795	43.63755584	-37.38856508	-28.55023579	-4.319941786	-1.889995003	0.649130243	-22.02309643	3.081370135	-7.569300059	-26.89808511	-4.663657904	-7.105959531	-5.02332225	5.999480465	21.07072892	-1.937810871	-4.808637791	1.181616456	-3.639546822	1.746555387	2.241101162	5.505077916	2.500277496	4.513862221	-3.619543072	1.090059446	5.824882539	0.293295496	-4.88934094	-0.240244077
1424	R	Semelidae	Cumingia	vanhyningi	Rehder 1939	105146	1457	17.68703181	1249.692547	87.07141864	0.362248265	1	2499.385093	35.37406361	174.1428373	0.168836325	21.26950534	-17.7268339	-55.15547113	-2.426414666	-9.493710977	-18.35396907	-34.86796265	-48.15392411	10.93606112	29.74290769	-3.689994101	-24.32580196	-9.763330339	23.89285173	-2.703027667	26.65809708	6.302519265	25.05539477	2.897949812	-7.111284646	-4.543376897	-14.5620581	-4.140665563	10.79281041	0.952377849	6.855920157	6.307846602	1.096928496	-7.388116881	4.937998609	-1.130634015	10.0545767	2.593190004
1452	L	Veneridae	Gemma	gemma	(Totten 1834)	101305	1289	1.114377528	358.8236994	2.189658098	0.15189144	1	717.6473988	2.228755057	4.379316195	0.337277697	-27.95686549	2.888611249	1.555744748	25.81017323	-28.63658804	-3.111139348	-20.76844036	3.750707107	3.353882119	-14.11262871	4.038741234	7.72442091	-31.90656075	10.46177347	-15.45236798	-0.322861384	2.26794938	10.7399753	9.394258906	0.190275179	3.569432334	1.362796109	-2.416079483	2.416379125	6.455463169	2.327682462	4.583514173	2.401221755	-5.655850351	0.151742344	3.710284295	1.798729354	0.554218842
1458	L	Veneridae	Mercenaria	mercenaria	(Linnaeus 1758)	101853	1290	309.246441	2248.938174	479.378862	0.637435306	1	4497.876348	618.4928819	958.757724	0.392133552	14.75693395	3.70443464	-32.7960951	34.30201045	18.92444278	-16.45852429	0.819001874	22.04491321	-1.011655406	-16.92841858	9.347389278	2.192225575	7.591677532	-1.447537356	10.56230408	-3.640399474	-0.94849245	-3.868774203	-1.353258841	8.425622299	-6.601580127	0.406182839	-1.863615256	-0.434932616	-2.593455999	-1.583055696	4.120166934	1.86135117	0.674598204	-1.797435303	-3.935594436	-2.725339667	6.057424611
1491	L	Veneridae	Pitar	morrhuanus	Dall 1902	102379	1300	1731.736981	4361.23017	4370.475814	0.6333296	1	8722.46034	3463.473963	8740.951629	0.283788363	54.4031921	-38.02577387	-15.95620588	31.27593044	-1.334833543	-35.70959474	-16.48232692	1.496315108	-0.607260906	-11.79984203	14.35814806	2.263742583	22.92538999	1.227843117	5.544672302	-5.243939105	11.40263638	-8.090603684	-0.368982955	-5.179831397	1.458067326	6.423181671	1.381842424	4.845540414	-7.893369924	-9.744020663	0.976570892	3.379662317	1.456914878	4.889194395	-4.730034029	-6.113692974	0.134951519
1503	L	Mytilidae	Ischadium	recurvum	(Rafinesque 1820)	100464	1275	536.3880416	3257.352342	1277.836915	0.452552367	1	6514.704684	1072.776083	2555.673829	0.295656853	-78.96405665	70.96203747	148.9472668	12.26248384	3.48911633	61.96732703	28.98277162	-29.17839465	9.40234817	-8.642340709	-3.041329892	11.3952472	-12.76814156	17.04534003	0.639893978	8.853673145	4.695918851	4.693336849	-6.10501607	0.29352695	3.483231037	1.224073362	9.917056138	3.555239063	8.526066813	-7.323518141	-0.204877483	-2.516344324	2.377698073	-5.572428924	5.344484649	-1.071741642	3.71298774
1557	L	Mytilidae	Geukensia	demissa	(Dillwyn 1817)	101307	1274	1949.690109	6571.702733	7498.714076	1.030012361	1	13143.40547	3899.380219	14997.42815	0.20635126	76.75251832	104.1672708	127.8449498	-13.18552664	1.028162018	55.11611805	8.378057525	12.00560245	-1.778785362	-19.47772076	7.278660525	6.445639705	9.611495674	-3.223783803	-1.432395479	-4.388267753	-0.38113174	-1.858701341	6.710955941	6.03182645	-3.320281794	-1.413045844	6.312745063	-1.186689419	1.840381896	-1.572860139	4.403514182	4.033394484	0.9318514	-1.867627902	-0.99268067	-3.741742841	1.697776075
1613	L	Mactridae	Mactromeris	polynyma	(Stimpson 1860)	105722	1425	1724.012293	6425.836915	11206.66943	0.574949042	1	12851.67383	3448.024585	22413.33885	0.133327255	-4.734242867	-22.49618613	-71.97664356	16.78824771	-27.20452441	1.574090407	-29.03653175	-34.74636049	-21.96180483	3.241196372	-5.458653551	-22.49396916	4.391744141	-2.158088626	-9.980029525	12.87480792	-1.699912118	-0.275255991	-2.772020161	-5.532912882	5.195532755	-5.394358316	1.161026119	-2.826353181	0.627214788	1.309671388	0.753358916	5.118905539	1.080978092	1.887818733	-1.487340218	0.672010519	-1.846646676
1820	L	Lucinidae	Lucinisca	nassula	(Conrad 1846)	110013	631	1432.038078	4257.762722	2446.088198	1.463632062	2	8521.853671	2836.572289	4743.276676	0.374225437	-34.46924664	41.05495889	-27.19861509	32.27294397	10.5646765	-6.591727171	-5.157281625	11.64935526	-8.369271113	7.906462202	-3.264054653	9.207746756	13.01938715	-2.741016095	-2.592334703	-1.58009144	10.16853818	5.065339162	-2.240257046	2.846318477	0.761725765	1.010215883	5.324782121	0.380924363	4.012448627	1.383204474	3.621210145	6.536622642	5.293020734	-0.512736859	-2.512407298	3.820045346	-3.42562078
1821	R	Lucinidae	Lucinisca	nassula	(Conrad 1846)	110013	631	1404.53421	4264.090949	2297.188477	1.463632062	2	8521.853671	2836.572289	4743.276676	0.374225437	-38.04960155	44.62426579	-34.79044169	14.87866109	1.859219873	-28.50606155	-5.849764167	17.81327074	1.510579621	13.41800213	7.540733892	19.90961528	20.38576518	-3.95011717	4.130775917	-4.782552271	7.8388578	2.632438349	-0.950979351	1.713999203	-1.763767048	3.682555395	1.918000101	-2.226862646	1.930845107	2.319604034	1.379515705	3.421449935	5.104110795	-1.609470118	-1.088805745	4.431414184	-3.409232732
1909	L	Veneridae	Cyclinella	tenuis	(Recluz 1852)	100845	1693	849.7952868	4318.384945	3557.579104	0.723898059	1	8636.76989	1699.590574	7115.158207	0.19281214	-30.87759265	4.228246125	-5.653442238	22.87077417	13.06155627	-6.603333049	-21.16591936	7.135505394	1.837356285	6.074506341	0.960372818	11.17728422	8.918898869	-11.00824708	-3.45595116	1.464968814	8.374975774	-4.692255134	-6.819981574	-1.103954575	-0.582980296	-0.202366367	3.205458587	-3.177277495	1.383585833	-0.158423993	1.750685524	2.145264101	1.201079185	-3.072331985	-0.290239925	-1.990289701	-2.410609579
1953	R	Cardiidae	Laevicardium	pristis	(Bory de Saint-Vincent 1827)	111665	2042	1838.590468	5190.141841	11274.54981	1.232870865	1	10380.28368	3677.180937	22549.09962	0.140209777	-2.28452138	-176.7007521	79.52945725	-4.528792954	10.05269138	-30.20932444	11.10986066	18.38744355	0.0592637	-4.697181494	4.463282532	-1.67996104	-9.162141802	6.775112557	5.080088927	6.986591956	2.808543242	-6.296093842	0.739981656	-12.70135792	2.035859144	-0.503894622	-2.697502442	0.377940586	-12.48338141	-6.017077538	-7.141771949	-7.384231978	7.170743878	9.854497553	-8.455116017	-3.268543038	2.330914329
2122	L	Psammobiidae	Heterodonax	bimaculatus	(Linnaeus 1758)	101444	1864	18.70246117	1202.807135	94.99822128	0.256126282	1	2405.61427	37.40492233	189.9964426	0.164488557	-98.06005484	-37.25745181	33.2710172	3.114642212	20.60549934	31.13402644	14.65184199	-10.90971575	2.041098619	3.696673381	-0.008871533	-20.80277665	-5.136714538	-3.156737937	5.745011855	14.34175272	-8.381422414	0.357988672	8.940358196	1.211317347	-1.943529331	-9.027589249	7.060361734	0.024154417	2.569977968	-1.11078606	6.125533366	-6.312928531	-7.943431857	-2.322210729	5.978839042	-0.72767232	3.625254426
2161	L	Veneridae	Pitarenus	cordatus	(Schwengel 1951)	102440	1728	2747.783188	4311.192447	3650.408707	1.340889805	1	8622.384893	5495.566376	7300.817414	0.429462453	32.21664339	-22.59914373	2.935386637	31.50321963	22.2042935	-51.62927321	-10.0744737	-0.172767973	-14.93378514	-2.328256131	1.971150373	6.868910585	6.520545424	3.104007957	11.03916834	1.592130533	14.14274676	-0.889282146	0.691029579	-5.934447858	-9.574295602	2.941313858	7.507871072	2.294117239	-3.140148027	-7.131584794	-0.973558902	-0.627157185	-2.169388894	2.443931308	-2.512285225	-1.439589959	-2.858274954
2198	L	Tellinidae	Strigilla	carnaria	(Linnaeus 1758)	102908	1880	449.6223541	3011.041713	1473.325629	0.544571312	1	6022.083425	899.2447081	2946.651259	0.233819301	9.824163558	-62.17767867	4.882949743	-1.408913938	21.45926346	15.1052618	-6.40361479	12.79563092	-23.63810275	8.240612889	9.502729231	-2.085244553	-2.984734616	5.263585471	-12.44188516	8.862576973	1.673396679	-2.378135881	18.52649203	11.41392503	10.13624907	-1.877179773	0.684553494	-1.06629926	2.034593193	2.434446816	1.08656259	-2.177048139	-7.470010165	-3.777264282	7.911683927	-5.647788768	-0.480992714
2248	L	Ungulinidae	Diplodonta	guaraniana	(d'Orbigny 1846)	112011	1820	66.82948065	1649.82226	263.6294512	0.107980177	1	3299.644521	133.6589613	527.2589024	0.202232333	-14.03033623	-51.88578933	6.476964139	21.77321615	20.50310137	-8.53730551	4.288225568	4.763024527	0.810644266	-3.534773715	-8.363710295	10.17585644	4.089540499	-2.793870567	-9.544800689	4.470420807	7.953328695	0.447203398	6.897147913	-3.774744938	-0.298946208	-0.92238456	-0.313731132	-2.26847318	1.694016537	-0.954588326	2.517458411	2.017447568	-0.670646483	-1.521419728	2.305245489	0.142571526	-1.040198317
2457	R	Periplomatidae	Cochlodesma	leanum	(Conrad 1831)	104411	2196	264.5736431	3189.593077	1478.416688	0.86184003	1	6379.186154	529.1472861	2956.833376	0.151792949	-108.2225306	-31.11226389	-33.95785266	-16.21506698	10.25913433	14.60254882	3.123612406	-10.53236684	-10.20852084	18.60445946	-9.99599715	-5.044922406	-3.437691529	-12.27015063	3.654187645	-9.538924057	1.463553976	-2.282881118	3.747423087	0.011357032	-0.486137292	2.381140331	3.682100702	-4.97865905	-3.106726928	-11.57630771	10.74310954	1.12278012	0.347897633	-1.688812394	8.052483037	3.413669554	-4.347498401
2462	L	Arcidae	Scapharca	transversa	(Say 1822)	100178	2192	805.5346147	2801.427659	1031.893996	0.975426393	1	5602.855317	1611.069229	2063.787991	0.438403217	192.2096484	-50.01388368	-48.89009987	1.709682508	-44.14455171	44.1661052	-12.5135497	-3.118613917	15.17415524	-18.33981638	-25.87490221	32.14537864	-6.916136022	-0.543612011	28.61607196	2.638575287	14.12242543	15.33776485	-7.619855428	4.149447194	4.023476946	-11.75025121	3.50515115	-5.472934884	-3.758570016	10.17691671	-3.66793134	-1.257328024	7.734772395	0.600888962	-9.438318342	8.289058135	-8.251891089
2699	L	Ostreidae	Crassostrea	virginica	(Gmelin 1791)	105229	2487	5601.521333	5361.184466	5978.618313	6.058191011	1	10722.36893	11203.04267	11957.23663	0.483717943	59.98937067	-26.55012094	59.183215	-56.1551074	-18.2435755	-59.30948929	56.2575646	57.4912581	-30.71740959	29.61417946	7.293742422	-56.37147451	-58.1271907	-23.71348627	-1.219068352	-14.69296566	8.743675987	-17.26258526	-8.891586758	-0.03649726	-15.08262813	4.392211943	-2.706092296	7.022451185	-14.72145048	-3.687187942	-9.953884733	-11.99990892	2.228134615	-14.85729236	-14.43970453	-0.955333991	-18.94698302
2701	L	Ostreidae	Crassostrea	virginica	(Gmelin 1791)	105229	2482	6548.80571	6746.952853	11895.47032	5.930492297	1	13493.90571	13097.61142	23790.94064	0.355058973	-95.59220343	38.28609266	250.2464355	27.35376232	33.37393802	96.92001316	-23.69705554	-113.3646326	-4.149759572	-26.99665835	12.16226575	62.01389562	-42.20679838	26.87044316	-9.586912551	-12.93880004	-11.13627145	-6.538198997	13.82250566	16.30888262	14.2474054	20.21137842	26.04350244	13.97860423	17.24539167	-17.18113471	4.138793802	-0.491867634	-6.593660352	6.544865854	-0.365099938	-6.160112532	-16.70238685
2702	L	Ostreidae	Crassostrea	virginica	(Gmelin 1791)	105229	2481	5220.674682	5672.674474	7178.313148	4.497252706	1	11345.34895	10441.34936	14356.6263	0.421056521	28.05827133	69.01965443	162.0994308	-39.90786069	-27.3310529	-84.44243319	11.27710795	-52.94381879	-30.80584964	-19.68379838	-10.45196135	-10.43179062	-34.94786207	29.93181958	5.383483332	-5.766414413	9.471705705	13.18888874	25.28865963	-23.24576303	-27.87680455	18.72927647	4.421590497	13.8486433	12.52602059	-10.69232155	-9.542392451	3.636463243	-14.08889296	-16.79728786	-1.962688922	4.865643605	-13.87574918
2789	R	Veneridae	Choristodon	robustus	(Sowerby 1834)	100666	1766	1296.753971	3554.321748	2299.272355	1.882776815	1	7108.643497	2593.507942	4598.54471	0.360607474	68.68053854	-119.4564615	-20.2272607	-19.82643968	-15.51065234	-0.120750618	4.629412726	0.039716426	-1.498081266	43.30449256	14.60377551	-1.128135363	-11.6029973	-6.119078351	-6.800543186	-0.976344587	6.429061537	-13.94160124	-37.69932315	2.828696908	16.44383897	-10.13657036	15.13107302	-9.688863555	-1.968272633	-0.321067933	13.0323021	15.808401	-12.94632882	7.884835472	-12.38099725	-13.03757301	7.431346458
3196	L	Mytilidae	Modiolarca	lateralis	(Say 1822)	101995	3053	2.727347485	650.4304093	14.90540563	0.069967038	1	1300.860819	5.454694971	29.81081125	0.154675079	59.96813371	-29.42106293	88.43037158	13.53670128	8.076181589	-9.086745092	28.45060202	9.492943759	4.155644746	3.691390052	-0.427924537	2.28396729	31.36790539	1.355611997	5.332469934	10.98475291	4.244268806	-10.94901727	3.311755039	-2.432723487	-0.712901759	-4.0338233	-6.706445836	2.455043531	2.515589697	4.666082815	5.24415131	-8.284899246	-4.267450255	1.225893939	-8.847365687	3.089180959	-0.426477826
3326	L	Nuculidae	Ennucula	delphinodonta	(Mighels & Adams 1842)	104564	2699	13.90898715	641.7064273	14.23698262	0.287317541	1	1283.412855	27.81797431	28.47396524	0.494173314	-33.85830268	-114.9575667	32.67951081	5.356896197	8.847641273	12.20446747	34.71666756	32.87937507	0.769176599	1.830061144	-19.85367119	34.93704891	-35.4667738	-12.2561196	-27.68137037	-38.31651692	5.913331919	-4.118401396	15.28727894	-13.16138098	13.08444721	7.197967583	6.176223709	5.907469397	13.14084493	-0.020495005	-3.369758535	-3.356055482	-3.79163337	-4.571771833	-9.303293371	2.052588729	14.2912887
2	L	Pectinidae	Lindapecten	muscosus	(Wood 1828)	101655	63	2165.98688	5015.523608	6406.581715	1.280119174	1	10031.04722	4331.973761	12813.16343	0.252664864	-0.081494217	-5.58108906	0.598414679	30.26041431	33.4060963	-3.052726458	46.07891297	13.76266275	12.49432864	5.685727319	-16.01723443	8.806028184	-41.51681674	-0.934910532	30.91090385	7.665445726	-32.87480836	-2.403492152	-6.16323387	5.278997855	15.39689357	23.4168471	-14.2093458	-3.107711691	2.726210551	-7.483777064	-14.30143168	-7.385869531	6.116345948	-9.311552355	6.766346921	-4.804230598	-1.351940958
3	L	Pectinidae	Argopecten	gibbus	(Linnaeus 1758)	100276	60	1927.306006	4433.728464	3771.240653	0.721791627	2	8935.025152	4236.014152	7622.588718	0.357210221	-24.2464359	-14.25818049	-0.589902349	22.60831093	-27.96455454	25.57688229	-6.819112865	-2.834573191	-15.67124439	9.107636818	-19.78711029	12.59916873	-11.03396756	-24.08126825	24.93346939	12.39294005	-2.232579024	-6.259368852	-11.72135946	1.250570335	-1.082124217	13.63022859	-4.394946296	1.264796255	8.646537944	8.949438155	-9.649614166	4.727110896	-2.030422861	-3.491566258	4.660106047	-3.923949009	-0.752435793
10	L	Lucinidae	Lucina	pensylvanica	(Linnaeus 1758)	110005	36	2624.596354	3939.628313	3039.120872	3.252031647	1	7879.256626	5249.192708	6078.241743	0.46340526	-14.77194358	-56.42950749	9.566849415	19.6248245	22.97309692	-27.54649736	-14.59232509	12.42982363	-5.594850799	-11.40666796	12.08088705	13.90276556	8.838244007	-8.263704294	9.338170592	13.11598653	9.19319423	-0.943396078	-6.125440758	5.682089481	-5.690085388	-1.460036274	-0.872839544	-2.67282453	4.423587431	-2.283931603	6.635133393	3.451315956	-2.039892842	-9.03140245	5.597941294	-2.096605105	-0.894649788
12	R	Pectinidae	Caribachlamys	pellucens	(Linnaeus 1758)	103106	66	712.195965	4383.808008	2065.620157	2.121811884	2	8643.380233	1466.369788	3017.68544	0.327018673	48.31639695	93.41510501	-17.93205599	20.14323322	0.306451051	36.74888743	32.23841905	10.87115282	42.30611072	19.68809949	-4.853016248	-12.82542088	-6.174289531	49.08482765	13.54614559	-14.66368405	-3.234818515	-0.993724701	-4.393619635	11.54568553	-8.231428954	1.843760749	-1.270224626	-1.610070161	-14.30227073	-2.882638072	-5.338301278	2.442880417	-2.916886095	3.915282619	4.947992559	-1.945465556	-2.380411917
13	R	Chamidae	Chama	sinuosa	Broderip 1835	106324	19	2724.978791	4093.327131	2544.187373	4.144986324	2	8420.031131	5632.663323	5197.08408	0.520110314	-65.44666764	-47.64596343	41.51793755	23.92703922	32.80907733	-11.9716965	-5.497545513	32.63703609	-47.93769851	-24.44118395	-24.03594	8.233045802	-21.70355878	-6.102525761	23.52604673	-19.95465895	2.980306655	14.70456259	-6.107353863	-7.694567225	-16.6437991	-9.139925355	-12.52284768	-7.629172475	-3.901152838	5.729590321	4.491865965	5.786354376	-1.766861421	-14.15909666	-2.939583512	4.423944896	-7.142651769
14	L	Chamidae	Chama	sinuosa	Broderip 1835	106324	19	2907.684532	4326.703999	2652.896707	4.144986324	2	8420.031131	5632.663323	5197.08408	0.520110314	-28.27156417	36.50637481	-0.291706347	92.24777876	-36.45589501	3.975611737	-4.590693014	-59.33682665	56.97868496	-24.8232237	4.750167272	4.079470533	26.15536316	-14.4089865	-12.07569249	-11.56383464	-20.98189656	-7.336503621	-0.393904896	3.343319715	0.402464882	9.972267489	-23.27576265	-12.03194977	-3.746079881	-16.10504955	6.064706852	13.08345621	-8.805327206	-3.705402872	1.741393638	13.94475374	5.278251482
15	L	Lucinidae	Phacoides	pectinatus	(Gmelin 1791)	110109	38	2551.75598	5005.581299	5737.78213	1.395237023	1	10011.1626	5103.511961	11475.56426	0.307828488	-11.37337172	-19.02181678	-27.61997955	23.07544979	20.97905502	-25.54444204	-4.419868143	17.38706696	3.569907241	3.047692426	-14.66427597	18.08225541	1.40376115	-1.411705332	-2.366013161	5.093713968	1.022353824	-0.70759031	-2.950630353	7.113665531	-3.943760928	0.973885563	1.790816639	-2.94303432	11.84398757	7.117185172	-2.980791926	6.986861816	4.345442091	1.549746964	-2.062388235	1.082767979	-2.998673406
16	L	Psammobiidae	Asaphis	deflorata	(Linnaeus 1758)	100292	80	2123.307222	4371.126691	4041.728854	1.585959161	1	8742.253381	4246.614444	8083.457707	0.344411159	118.6006971	-69.76444813	-57.68716001	1.251535611	24.75140424	-28.30875351	-21.85448508	-14.72769299	18.75383963	12.12934041	-3.791566805	8.786897938	4.930662559	10.15120123	1.718610798	5.111409443	0.767684447	0.040560798	-3.138473499	-4.615331743	-5.6955264	0.283521795	11.22408551	8.186899067	2.705246988	-5.704874088	7.157224917	4.02185756	-8.262866956	12.36998985	-2.352775506	-2.78255515	-1.700087239
19	L	Crassatellidae	Kalolophus	speciosus	(A. Adams 1854)	105303	22	2031.694373	4027.379567	2182.147367	2.069804511	1	8054.759135	4063.388745	4364.294733	0.482147764	61.42148242	17.53857766	-111.4023406	8.716356269	-6.757946538	-3.528892479	3.346451483	12.2669479	-14.4611398	-29.60057116	13.41292376	-7.482891974	-7.901112181	6.267550488	-6.930956197	-2.81281911	16.66325095	-9.026051136	2.049064791	9.061972781	-17.24945211	6.718290677	0.947010693	-5.997902756	-3.162835922	0.718849811	-4.057079138	1.907398702	10.64228052	-0.479238861	-2.274608489	3.928369275	-0.20081707
20	R	Pectinidae	Aequipecten	glyptus	(Verrill 1882)	100101	67	351.9140263	3449.931785	530.5238829	0.574315125	2	6890.426726	689.018354	1240.968931	0.357006681	-9.661068524	104.4280782	-42.0639649	35.62413721	-2.14428069	13.04196117	-0.956062245	23.01066033	-0.325215039	24.11050369	17.11849148	-5.847457332	8.719085315	25.92503002	-16.26517141	-11.71225451	19.42054368	-4.7234841	-2.205991535	4.485723713	-7.598774714	-2.617638446	2.267131624	7.268945531	-10.27152417	0.237394965	1.190278573	3.144418676	-3.937047978	4.768159716	6.088810745	3.110722495	-0.6714328
22	L	Chamidae	Arcinella	cornuta	Conrad 1866	106283	18	2423.421187	3441.808458	1598.633706	5.391886138	1	6883.616916	4846.842373	3197.267411	0.602533096	-5.37894137	-13.6107804	-13.72098769	94.81188045	-6.958629604	-11.66596058	-36.0589179	-5.013365995	14.77434585	-49.77316219	-33.4794773	10.31722274	-17.4215889	-44.59198886	19.91862257	8.359735272	1.932554779	14.80590524	-28.58164802	-1.721336698	-1.596330062	-5.760711911	1.670248707	-11.0429881	-9.33098464	-3.985584293	16.72079573	16.20493978	-5.242702576	-1.255234404	-6.75304284	0.079831068	-19.14397627
25	L	Cardiidae	Papyridea	soleniformis	(Bruguiere 1789)	102138	16	1244.860832	4795.22188	5502.706081	2.284160384	1	9590.443759	2489.721663	11005.41216	0.184490328	133.9241071	-48.48654578	-8.622826952	10.84959631	0.603241904	20.25449005	24.25899858	-10.81239942	15.77131879	14.59484057	-10.07170108	24.6987209	8.177224735	-0.99257088	1.676596735	18.850724	-0.932443191	5.867008232	18.03176089	12.51134307	-8.268904927	9.646758816	-5.446277694	-7.255520549	2.810824271	4.658370933	-1.814571636	6.257270634	-1.901692233	-8.865143074	3.037377967	1.681480206	2.362903354
26	L	Cardiidae	Trachycardium	egmontianum	(Shuttleworth 1856)	103393	12	3355.841071	5045.718163	7363.216547	3.035616768	1	10091.43633	6711.682142	14726.43309	0.313072398	-24.29245793	-100.9082774	69.21310943	-13.1079637	-112.856828	-20.74227881	-14.11291562	18.85018788	9.892652123	3.471969758	1.523660134	43.63831259	-3.791593571	-5.361758255	7.773417376	-0.005656159	4.78882866	-11.17050087	-6.540134483	-0.67302809	-12.33417523	2.906097359	-15.96938546	0.383194042	-1.263684548	8.635287996	5.630407638	15.35723019	1.717732001	1.041680194	-1.060617993	1.669892776	-2.056122586
27	R	Pteriidae	Pteria	colymbus	(Roeding 1798)	102536	83	1319.841822	5574.487389	320.4214244	1.405487218	1	11148.97478	2639.683645	640.8428488	0.804652439	57.59730202	169.7826395	-4.801550865	-17.45893004	-83.51565712	19.89766829	-4.173445831	58.41113748	50.44913553	1.93902483	30.0729062	-5.62208767	12.79040397	13.59808634	29.09715413	-13.83740489	-5.244469315	22.11916037	-11.69810682	-32.78209144	-11.88693785	-7.860882332	-4.916998359	12.51398589	-12.77642208	-14.40077797	18.83759043	7.845713943	-6.43577603	5.548451527	2.894032207	1.725734708	-8.738228043
29	L	Glycymerididae	Glycymeris	decussata	(Linnaeus 1758)	101348	26	2875.458215	4122.219668	2715.254634	1.29301066	1	8244.439336	5750.916429	5430.509268	0.514327652	-45.37175948	11.46207436	-24.81053048	35.23431795	-25.92469463	-2.541393011	4.396205618	15.01778104	22.31624337	-3.537286466	-16.78944605	31.16830447	-8.015253459	-15.08218124	0.269349539	-20.02041983	3.57592239	-0.260697108	-3.738705067	-7.416072721	-1.679768854	6.815333163	9.09411619	4.042496395	8.748089186	0.050119442	-4.726028357	-1.336522527	4.300769412	-6.322173539	-2.695558611	2.565424115	3.613387466
30	L	Mytilidae	Geukensia	granosissima	(Sowerby III 1914)	105955	43	972.4377029	4284.424291	2084.382923	0.982485428	1	8568.848581	1944.875406	4168.765846	0.31812063	223.3200776	70.95220263	-28.16104591	24.26763339	91.80625438	109.083526	15.95618315	1.775125065	9.101790904	-34.56275624	-36.8122267	-1.410339657	5.183116863	-17.84500499	-15.36727255	-8.563425456	-14.31991919	-8.546108737	-2.28357605	7.411317914	-0.728198671	-0.321414741	8.546429265	-7.00634455	7.898387367	-2.086920882	2.023935785	1.84928031	1.324822662	-1.508363159	1.944404552	-8.20655448	-2.825007062
33	R	Mytilidae	Modiolus	americanus	(Leach, in Leach & Nodder 1815)	101911	48	1841.681683	5321.713257	6935.432944	0.396015315	1	10643.42651	3683.363367	13870.86589	0.20982769	-2.209188522	27.57088846	137.5971621	-19.2491684	14.17771843	33.62514694	44.4269466	22.33609047	17.05717926	3.269845515	4.059758516	24.7953793	-9.263576142	-1.947603419	-0.987337701	9.927235881	9.806028824	3.785457911	-6.170251546	0.882108596	10.11948175	-6.490529405	6.946838767	-10.70612709	12.35069042	2.750065364	4.67338337	3.326827296	-2.643719853	-4.245829324	-2.456799758	-0.014939893	-1.309800114
135	L	Pectinidae	Aequipecten	glyptus	(Verrill 1882)	100101	67	337.1043277	3440.494942	710.4450478	0.574315125	2	6890.426726	689.018354	1240.968931	0.357006681	-11.49474374	97.54479247	-38.09487946	37.55341877	-19.34860763	4.332304791	10.73429855	6.432143422	-10.84028994	17.39085507	7.963806995	-6.178348526	8.941856534	-7.593323886	6.69510963	2.082580738	-5.180512518	10.64783065	5.200899474	3.143504201	7.016392606	7.495400706	-3.026538769	-1.382937129	4.975008468	5.379896123	-7.761568329	-0.009036336	4.850365092	0.704498232	-1.537051829	-10.205743	0.087305594
136	L	Pectinidae	Caribachlamys	pellucens	(Linnaeus 1758)	103106	66	754.1738232	4259.572225	952.0652832	2.121811884	2	8643.380233	1466.369788	3017.68544	0.327018673	26.59712825	144.2652759	-21.50583361	56.99129865	-46.92135491	36.24998924	27.4344335	-15.7657863	0.548001727	9.408773715	-0.233325961	3.740296041	-17.48271434	26.69382466	12.32773596	-3.446774978	-19.11980059	-4.346007323	2.373632466	-1.519887295	15.73126169	7.794586687	-4.835112584	-3.400554279	-4.462251049	-4.023026349	-0.285930378	-6.7357977	-5.191848235	5.963343327	2.223087006	0.804628078	5.223640376
137	R	Pectinidae	Argopecten	gibbus	(Linnaeus 1758)	100276	60	2308.708146	4501.296689	3851.348066	0.721791627	2	8935.025152	4236.014152	7622.588718	0.357210221	-12.19425369	28.86688218	17.63066576	64.0143292	-16.94965445	3.165564885	-22.04180023	-29.35446234	1.80241429	-2.820726939	-11.69906569	11.97786253	-15.82882947	1.048153495	-10.64087922	-19.67837902	1.872234317	15.28809676	16.14470921	0.994935336	3.947062881	-15.80311852	6.921863645	-6.949657825	-5.420117946	1.269595317	1.421217687	0.280856792	-3.900662416	-5.123255249	0.537174046	-0.390000292	-4.002099836
138	R	Ostreidae	Ostreola	equestris	(Say 1826)	105182	56	889.6713801	3286.141938	941.281829	2.02480731	1	6572.283877	1779.34276	1882.563658	0.485906126	40.02857113	96.73588088	62.99133075	18.18339908	-35.47056316	-32.37369478	100.5791727	-61.77099172	59.2730043	20.25432362	53.49830435	5.396619415	-19.87197611	-14.38374045	6.140858435	-15.66174491	21.33203404	2.606545578	-4.010379774	8.218536611	-11.45978538	-19.11632701	-9.744836964	0.443698315	12.69431713	-10.53845293	-1.131394783	7.924544676	3.186081507	7.3793433	10.98889497	-2.796914768	-5.31752714
37	L	Pectinidae	Nodipecten	fragosus	(Conrad 1849)	105148	70	4572.381194	7821.940554	14257.8225	3.2259735	1	15643.88111	9144.762387	28515.64499	0.242821653	5.347936686	59.27570642	-13.37865494	30.4193702	-48.82986908	28.81994202	23.99220783	-18.84725923	-0.094880465	12.83318323	-1.871149019	-7.046510065	1.359754868	9.180414827	28.43186738	12.51998898	-7.447162774	-0.487572429	3.206119545	-3.577629124	1.080253389	18.8994546	-10.22402579	2.525200172	-8.495101176	10.26142504	-1.129062912	8.367412897	2.338808239	-5.257779047	6.309102701	-1.606145819	2.87750098
39	L	Chamidae	Chama	macerophylla	Gmelin 1791	106312	20	11101.10899	6627.579656	9293.695635	6.871156648	2	12713.67321	18935.01273	18462.2515	0.5063208	-67.49713672	35.90993466	-13.36686224	86.03726847	20.49779692	-24.56925126	-25.07559105	-28.48190861	-9.909396909	-20.79033683	2.40445374	16.3583082	25.54340894	7.98409337	0.684445008	19.97722104	-21.09095966	4.871019125	-4.666249014	-10.83288947	14.63451989	4.006842103	-13.48745599	-4.159501368	2.618779846	4.084452618	10.62823369	7.268710884	-18.75361079	-5.312943554	2.184961474	4.114926699	9.201332753
40	R	Pectinidae	Euvola	ziczac	(Linnaeus 1758)	102183	64	5399.005585	7523.391697	25363.10035	1.561330055	2	14501.60034	10168.03572	27618.85524	0.269088974	-26.6146247	-82.68430689	43.8125744	-11.45432768	80.71475369	16.65736551	-52.87853054	10.43943677	-6.717670211	37.79431621	-7.136267665	9.28217414	-17.34579205	2.224479598	0.308638549	1.031116204	-11.28025613	15.02554125	-13.03637585	0.548810026	-18.22237854	0.478321766	-7.697384503	9.504442137	-9.963702329	13.44468011	-6.793051398	8.405496886	-5.824001491	-7.109147017	-2.48000097	-1.466011137	-5.999038962
41	L	Pectinidae	Euvola	ziczac	(Linnaeus 1758)	102183	64	4769.030137	6978.20864	2255.754897	1.561330055	2	14501.60034	10168.03572	27618.85524	0.269088974	-45.17809888	175.4261667	-85.45437042	51.48143218	-27.91455974	-10.06331575	36.08004285	-0.599009616	-12.97176501	10.57722132	8.918350948	-4.924718225	18.91623755	-4.805060378	2.316449533	-0.910209877	5.005053345	7.851226482	5.901325461	-3.908992683	9.381924176	13.85085519	-8.478494033	-3.680206776	4.648707812	1.351857864	-7.300690469	1.429873907	5.630054063	5.661146527	-0.020149081	-8.583671911	6.467639467
44	R	Chamidae	Chama	macerophylla	Gmelin 1791	106312	20	7833.903748	6086.093551	9168.555862	6.871156648	2	12713.67321	18935.01273	18462.2515	0.5063208	-11.33674404	1.464725575	-20.45297687	33.09304245	-6.522242695	-25.62372785	-29.93709335	17.49248334	28.61624896	-12.35543934	-44.31711577	-3.176817468	-10.36042922	-8.797161622	14.39444306	-10.1477351	9.237109146	13.74725192	-18.19129891	11.95802938	-12.81926293	-3.955963448	-17.9983458	-13.44247469	-7.297601471	-5.151196993	5.657038373	10.33655155	-0.697936844	8.31049809	5.553260188	-1.343674166	-10.23679682
46	L	Lucinidae	Codakia	orbicularis	(Linnaeus 1758)	109873	35	5653.325058	6192.211123	8534.936561	1.626634449	1	12384.42225	11306.65012	17069.87312	0.398450861	-12.4598639	14.56268484	-27.4668789	21.93879407	4.483395449	-6.823900008	-14.5849582	19.02133336	-19.27026675	14.50626894	-0.431142379	16.48275057	4.206860837	-2.619586597	-0.647016244	0.935732853	10.69983033	-5.363152115	3.706648074	5.274099947	-2.626793351	5.776181253	7.295196781	5.013185015	0.713309631	0.589069684	0.860852608	-1.395940245	4.872970846	1.937997857	-0.390057958	2.682628518	1.709615607
47	R	Mytilidae	Lithophaga	antillarum	(d'Orbigny 1853)	101714	49	2116.327156	9392.668029	13279.41004	1.50315409	1	18785.33606	4232.654311	26558.82007	0.137461891	110.1222356	148.6222269	160.9313485	-49.79494501	7.869036763	-2.798120644	1.171119588	-3.398812939	5.97417546	-19.6527317	-3.157547773	-10.8645608	13.92730692	1.136692043	-13.48340277	0.914349244	-4.279571433	-0.192562815	8.59793672	0.348966022	-2.488962068	1.897346783	-1.77054321	5.578241227	5.253733343	-1.623027467	0.50044716	-0.970915806	1.41310404	4.594857044	2.938040582	-1.123882077	-0.145099193
51	L	Tellinidae	Eurytellina	lineata	(Turton 1819)	103076	88	189.7051608	2589.016746	501.3126611	0.459765602	2	5247.985442	437.9995204	1105.931589	0.283691104	-150.5871626	33.33575579	-36.72050221	-35.0610175	10.33499999	22.97134064	-14.26875641	-10.52316951	37.12839231	-1.551191125	11.94536803	13.2850783	7.824962951	0.757157756	4.763789304	-6.256780421	4.373967913	-0.694846385	9.06796467	0.743013087	3.173242695	-5.014074288	3.13846253	-2.885326069	-5.907056413	-1.494385078	4.19234875	-2.779637728	4.528906655	1.535995713	-5.046961699	-1.530587246	1.748632241
52	L	Gastrochaenidae	Lamychaena	hians	(Gmelin 1791)	106014	25	116.7538352	2392.489071	487.2380943	0.348465584	2	4780.777786	233.4985663	974.7535212	0.193253187	49.25479273	27.05758656	149.5147483	-23.05273115	19.69066245	-16.54939314	64.50583842	-83.28146667	49.27811753	35.77239703	39.48323014	-27.07519687	-2.573076181	-10.70881502	-1.357117029	14.92097429	25.69363237	-3.056801535	1.295970905	15.54945122	-8.155130165	5.920998017	-6.257876728	-9.245199404	2.819972379	5.728905778	3.281226273	15.84243963	-4.852053926	-20.45878483	-6.724464381	-0.715129303	8.796270942
53	R	Ostreidae	Teskeyostrea	weberi	(Olsson 1951)	105231	55	547.7041152	3153.120697	43.2978709	2.838256722	2	6093.877121	912.9502952	768.9076964	0.542822462	-103.6114895	173.419767	20.67016712	83.46020742	-31.60420794	45.07980668	-69.39616968	23.46627698	-0.118680994	-15.66880032	-5.777884023	-5.948554986	33.95755624	23.97525283	15.26967148	-4.046912158	-26.97921873	-30.04526093	1.940263867	-10.60727668	-0.320053498	-6.140403074	-3.43277703	4.145389868	6.495253689	6.772650389	-6.570714515	-13.59998716	-3.658607159	11.07693338	1.606296908	5.014169808	-3.916256654
127	R	Tellinidae	Eurytellina	lineata	(Turton 1819)	103076	88	248.2943596	2658.968696	604.6189282	0.459765602	2	5247.985442	437.9995204	1105.931589	0.283691104	-178.5172243	42.44966318	-20.66643207	-50.7331221	6.667199479	1.400366883	32.61448153	17.11820739	-14.43424826	1.404737575	-25.95455084	11.31017208	6.138226199	-7.145860249	16.77447827	-8.278022779	6.363840859	1.252232482	9.442015471	-1.758672	13.14696773	-11.22476197	0.83781911	-3.349936008	-7.199472043	-5.12060455	5.822303626	-1.710308731	7.101949928	4.937887212	1.388474697	1.765851767	2.071450421
129	L	Ostreidae	Teskeyostrea	weberi	(Olsson 1951)	105231	55	365.24618	2940.756425	725.6098255	2.838256722	2	6093.877121	912.9502952	768.9076964	0.542822462	-91.19337266	76.66969291	58.72460337	51.02922346	11.49249965	-23.93981002	49.00002138	-45.64674906	-3.777659711	26.58603825	20.97052498	1.088480832	-7.105672405	3.271166847	5.37614159	6.366249937	26.72465829	-1.256104136	-1.484888568	15.92509382	-15.67888756	0.159192513	-10.39829444	2.040377673	0.806469633	-0.594740709	3.514927507	3.02886407	15.41205908	-7.313699816	-1.213541308	0.386766704	7.09414386
242	R	Gastrochaenidae	Lamychaena	hians	(Gmelin 1791)	106014	25	116.7447311	2388.288715	487.5154269	0.348465584	2	4780.777786	233.4985663	974.7535212	0.193253187	-58.91702289	30.51052525	167.4992621	-63.54114317	-26.76713624	-30.36713664	61.21098801	5.526684673	-68.30294006	-27.15277936	-20.33123482	-34.8146438	7.793015151	27.40932545	27.10412091	8.470672155	2.405759335	13.05029242	10.68875194	-5.736915825	-4.088516087	-10.14228487	-8.222325201	22.65621925	11.42233293	6.086013955	-4.788639625	11.99930618	15.24998891	-1.315877288	11.50100648	7.156599343	-13.43208829
56	L	Isognomonidae	Isognomon	radiatus	(Anton 1839)	101514	31	1933.085918	5470.936254	4089.818598	1.505212792	2	10874.02989	2999.786615	5729.377755	0.343651063	-84.98355017	113.4232388	4.32882235	25.05141016	3.874150339	-153.875052	121.0157615	-10.63684095	-17.15643148	25.16404798	-9.819736381	-0.275663509	24.20270405	-8.502055409	-11.72779276	10.35211917	17.38304029	13.11436804	-9.521848036	0.583915691	13.96008475	9.051219374	1.265845316	1.359824721	1.543554215	2.408292588	6.255668678	-0.207549645	2.111643805	-15.41521865	-4.408854836	-7.780842836	-3.383041933
57	R	Isognomonidae	Isognomon	alatus	(Gmelin 1791)	101499	29	3638.11002	7986.091145	3846.251724	3.935703012	1	15972.18229	7276.22004	7692.503448	0.486094893	31.32434419	123.0159332	-15.40424305	20.54710383	-78.0155342	-16.49396829	-47.25517355	-10.37925407	-56.00621557	32.67834046	12.96118961	-34.80296051	-5.450781632	-18.84963678	-10.8999692	-4.214231535	-5.77680233	-14.10839874	15.35821686	7.171135437	10.86137775	-1.780043922	-8.162904812	-8.371327294	4.720036431	8.326956301	5.845994869	-4.845532575	0.302783153	-0.009355987	-3.532635746	4.328613794	-7.818439042
58	L	Pteriidae	Pinctada	imbricata	(Roeding 1798)	102310	84	2286.072577	6216.672247	6807.535355	3.131628262	1	12433.34449	4572.145154	13615.07071	0.251393352	-9.42255288	53.98156613	27.96063716	70.96974333	-74.63452293	93.66564385	18.17303515	-42.11019487	-20.23406249	16.9883221	-35.94669836	34.13790726	2.696077567	12.90858771	-10.579521	-1.301348468	4.747137536	-23.16761275	13.1470435	-3.407876463	5.971633519	-15.68087404	2.30597345	1.676705972	-6.952945921	13.03609537	-9.120472731	1.353595788	-15.99836881	-2.073194756	-8.189861686	4.583253567	13.15717239
59	R	Isognomonidae	Isognomon	radiatus	(Anton 1839)	101514	31	1066.700697	5403.093636	1639.559156	1.505212792	2	10874.02989	2999.786615	5729.377755	0.343651063	-45.41704951	165.4390633	-3.232347443	61.22142883	-27.27563488	-0.547787309	-157.3485132	31.64582877	0.374119324	70.82838463	-32.05775752	-11.78549082	35.39625082	-34.03287462	-18.59509429	15.92302459	2.561731318	6.760176659	-1.070908768	3.510407117	22.35835382	14.22373309	28.52059707	-10.57934882	-0.768240561	5.482219588	-1.526042768	4.649809051	1.92016685	8.000411282	2.73645054	-2.13929977	-2.865535014
60	L	Pinnidae	Pinna	carnea	Gmelin 1791	102325	74	14248.25958	20887.69519	77098.01668	2.253993824	1	41775.39039	28496.51915	154196.0334	0.155980738	-2.441025496	212.0069389	146.002591	-71.30303844	-64.19139148	-29.72917623	-35.04722144	-12.34326611	6.354298603	-28.68374633	-5.363479402	-13.63303887	-13.92964253	34.14108719	-18.26816853	9.593814228	3.272506707	3.992258164	8.429003073	5.020820236	5.95007965	17.61967557	7.128076971	2.473966294	11.88821227	0.587742288	7.586129263	13.41061462	2.004731655	0.835520189	5.006349488	1.847939605	-0.44033961
61	L	Pinnidae	Servatrina	seminuda	(Lamarck 1819)	100310	73	16144.89356	15022.87885	57287.23215	1.896692998	1	30045.7577	32289.78712	114574.4643	0.219861449	-46.4797719	159.3003757	127.8247343	-26.60654388	-40.76562747	-15.82936147	-32.4566304	-5.763183692	1.986701003	0.584149761	23.93222917	-23.75745709	-20.90617684	11.46364416	-11.1536427	-6.232584167	-3.518904561	-7.060224493	-0.244687361	11.25318434	-1.356402832	-4.609042721	-5.652646122	-4.198919642	1.237388752	1.140198548	0.380383529	3.18514258	5.709033159	-1.097381743	-3.175775651	-2.396632726	-1.431704554
62	L	Pinnidae	Atrina	rigida	(Lightfoot 1786)	100300	76	12485.35839	13095.37015	44842.53668	9.113751963	1	26190.74031	24970.71678	89685.07335	0.217788537	-0.535873092	134.818118	119.5516753	-17.90287035	-82.6967874	-2.42568416	-45.19013513	-8.883865201	-4.892482344	6.932890369	2.078404076	-30.35234464	-18.30012947	10.80294763	-5.243020661	2.326845939	-3.425448436	-7.718115126	4.597773671	12.42491018	-0.419285569	-5.549275055	-1.490588885	-0.987473581	-3.471401144	0.340816119	0.765148611	5.687576196	-1.126749998	-1.105120207	-2.862235169	-3.137705272	0.083874565
63	L	Pinnidae	Servatrina	serrata	(Sowerby 1825)	100311	75	10298.95022	15724.92654	60326.10763	2.393952309	1	31449.85308	20597.90045	120652.2153	0.145825724	2.548253514	167.4492677	141.6658191	-41.23131427	-30.73224053	-25.14904567	-26.9431268	-23.37327511	1.376496348	6.224797174	19.28340905	-2.861426923	-18.47590356	12.15978558	-19.42101685	-1.149139698	-2.284578182	-6.021260611	-0.876122259	4.539148614	-1.039350842	0.701132184	-7.567333272	-1.648188699	-0.559408928	2.320785439	-0.736551505	-1.586188563	-0.236410925	-1.122751508	-2.236226118	1.75345735	2.704872032
66	L	Mytilidae	Lithophaga	nigra	(d'Orbigny 1845)	101718	51	191.3893451	3726.163521	1301.538271	1.050183014	1	7452.327042	382.7786902	2603.076542	0.128197337	97.28621912	92.21612168	164.4189965	-54.62449769	18.88803874	-1.657402515	0.549180114	-0.554061896	1.891936337	-5.337573992	0.059084337	-16.36712644	20.95552632	0.291991071	-2.019751241	3.811432644	0.43094487	-2.759966376	3.832079472	-1.321479619	-1.303764247	3.535114731	-0.003040186	1.467621953	4.521014149	-1.076672602	3.952194469	-0.639914577	0.631836462	2.209510417	3.760472639	0.049602406	-0.361129446
67	L	Mytilidae	Diberus	bisulcatus	(d'Orbigny 1853)	101691	44	443.0195211	3980.9233	1571.637339	6.084746224	2	8014.9688	896.8686471	3179.743556	0.220003425	126.3225608	75.78677593	145.6705341	-53.70320827	36.44349515	2.27462792	18.79452021	13.45208886	-8.089448368	-1.473833687	1.342361408	-12.51928118	10.85405195	-10.99696969	-5.899373245	6.428906768	-0.654838646	0.613982068	-2.728691408	2.513019189	1.834363923	-2.35402372	-0.931404947	-2.523934146	1.667514395	1.409488545	6.994640373	-1.46694581	-0.093369659	3.226929695	-0.939803511	2.411984987	0.69680619
68	L	Gastrochaenidae	Spengleria	rostrata	(Spengler 1783)	106223	24	109.1827082	2509.297399	387.6131149	1.046799903	2	5005.055773	219.9875154	762.9038673	0.22381671	288.5714169	96.4139079	-63.05917762	-35.77719088	-5.083636247	-35.28488522	102.4596305	-36.9766138	18.99208141	2.348255578	13.22450446	6.438627039	-18.04232274	-9.487458204	-17.11853366	6.465046592	-14.0660849	10.52361567	12.20382797	16.99977219	-6.559465921	-5.036830974	-1.68292991	-5.944289175	-8.019632406	-8.607301456	-0.101254326	-5.351119454	11.90961167	-9.69078059	0.026864129	8.521066595	4.932481975
69	L	Mytilidae	Leiosolenus	aristatus	(Dillwyn 1817)	101727	45	121.440329	2547.0436	463.7144202	3.056130945	2	5055.092058	241.4639201	929.9967048	0.206122097	77.39749441	60.9387057	170.9625045	-64.00056565	44.0058457	4.868301484	14.10301126	4.465386292	-7.337450883	-1.481521231	-1.158923894	-4.419643466	10.34988275	-7.467295681	-16.43467166	7.305192401	0.463575083	2.05038839	-4.478337587	2.18841308	3.464468141	4.373224215	-3.447583903	-4.950895916	7.323855418	1.866732044	6.790781278	-4.975098356	-1.178924568	9.120172894	1.02930584	-0.499915493	-4.020778724
70	L	Mytilidae	Botula	fusca	(Gmelin 1791)	100431	47	403.9096465	3339.986236	1664.839358	0.812135885	1	6679.972472	807.8192929	3329.678716	0.195243428	22.56923141	-20.19973393	196.8851441	-34.27453296	29.87301818	6.373544186	1.776108708	2.299041305	-6.794602477	-1.654438892	13.84863113	10.50889251	27.07539025	13.72959228	12.15359105	-7.018151761	-0.583522376	-8.232106357	5.4188598	-2.594639067	-2.377874335	1.468205908	5.021911173	-0.278918796	-0.000696628	-11.35188758	0.819479419	-4.662952247	16.0781541	2.712256986	-0.653296952	-0.800322137	2.004850976
71	L	Pectinidae	Argopecten	nucleus	(Born 1778)	100280	69	108.2089845	1906.009373	275.8679821	0.394702645	2	3841.296467	234.277278	550.4477435	0.298546971	-13.00404062	11.89079637	7.941556587	22.74045032	-52.96930686	27.56827143	-4.564225888	-11.19328208	-6.564084919	15.83269039	-12.4288305	22.89158093	-12.06116136	-19.05169567	34.27405485	6.607856053	-9.559495728	-6.887826004	0.599436634	-0.571828362	1.55908044	18.20667018	-7.086412749	1.857038565	-1.173684283	2.230100684	-6.213651717	-3.624985893	-3.535287161	-7.940665696	3.324277339	-6.466234491	2.363368145
72	L	Psammobiidae	Dysmea	circe	(Morch 1876)	101243	82	75.5139704	2223.349882	309.2724849	0.334205702	1	4446.699764	151.0279408	618.5449697	0.196249035	80.07198833	12.39523254	-142.4620173	-5.841010884	32.59099692	15.30741232	-2.409897087	-26.61251777	3.220645907	15.4387391	-29.03668471	8.732035796	16.61537608	11.30523842	-5.043739241	-0.113300488	-4.836290857	-5.668317445	-1.405103842	12.31339621	1.566488102	3.909693403	2.506056636	2.80865952	9.524033333	2.225604661	1.840314355	3.847682326	-2.896048623	-0.449880114	5.744295027	-0.075095722	1.448244716
73	L	Carditidae	Cardites	floridana	(Conrad 1838)	100537	17	177.7335534	1834.198428	268.2033046	0.918401716	1	3668.396857	355.4671068	536.4066091	0.398562151	129.5822036	10.81677294	-35.13943906	36.79183555	-1.914805939	4.004605807	4.564623582	0.505821186	29.66326899	-35.79296597	-19.70333993	1.730363733	18.45590809	-1.101164206	10.60739649	8.819919195	4.400163572	-10.42121519	-22.5502652	2.835601177	-3.372987876	3.208041771	-3.751368041	0.828450922	-5.744354143	4.570023998	3.507805923	4.854484679	-1.309226345	6.759928842	-11.66135797	5.143790006	-4.293964896
81	R	Propeamussiidae	Parvamussium	marmoratum	(Dall 1881)	105981	78	8.743487924	897.5604069	11.46259115	0.204411716	2	1946.556961	19.68980831	40.48181279	0.327227486	-25.69395027	111.3829564	-45.86123595	35.71712804	18.21046966	-9.461185796	10.05166317	38.86138025	22.40025331	13.87433728	-3.526085585	-14.15954691	-7.115296884	20.31359982	-2.443946132	-12.10160187	-14.82603064	8.348808816	1.373182252	7.85485522	1.352596285	0.603234573	-8.267895169	2.086464039	-4.781823822	4.212514408	-14.66610903	3.720994924	-1.04822398	4.130670975	0.57926345	-4.935103349	1.783829564
82	L	Semelidae	Abra	aequalis	(Say 1822)	100006	86	7.30704672	738.0153921	23.8342987	0.128594619	1	1476.030784	14.61409344	47.66859741	0.23464133	-55.61319344	-82.04882555	18.03679712	2.405527986	-9.373672298	15.20624479	10.83485661	7.023763085	-9.70929689	-12.01651032	11.68935331	-28.90388865	-8.929278374	-0.616058381	-2.606342889	10.66719819	-5.930002752	-1.943792366	14.8676507	8.314880083	16.24603964	-10.88679222	6.703012088	-6.229450751	-9.251975557	-3.176652666	-3.565895329	-1.657122207	-9.794239122	2.723801128	-4.125038356	-0.08013325	3.262093512
130	R	Gastrochaenidae	Spengleria	rostrata	(Spengler 1783)	106223	24	110.8048072	2495.758373	375.2907524	1.046799903	2	5005.055773	219.9875154	762.9038673	0.22381671	286.9672484	93.77050358	-76.35959799	-50.93614798	-8.336702102	-26.27360473	98.30953322	-38.42087621	13.94784953	-11.62765678	4.447011547	6.02521572	-17.1821772	-5.981311287	-19.39696512	6.0818766	-11.93914016	6.675980879	6.300518593	14.20320545	-8.01278694	-3.010044953	-1.249420319	-8.368850342	-4.420679022	-6.085184134	-2.709047537	-5.836508153	7.037849839	-3.557749009	-1.563414032	4.651743339	0.211178123
131	R	Mytilidae	Leiosolenus	aristatus	(Dillwyn 1817)	101727	45	120.0235911	2508.048458	466.2822847	3.056130945	2	5055.092058	241.4639201	929.9967048	0.206122097	86.39363047	72.09465898	159.7747467	-57.10379002	42.16060565	-2.158003529	28.39778964	4.016743018	-7.252612046	-11.44144804	-4.616490005	-9.616288602	6.811192032	-7.830844098	-17.28821573	7.709738172	0.069727982	0.442266914	-2.302465893	3.803305568	3.796970865	3.051550649	-1.674068262	-4.31384218	5.920171978	2.597005304	6.503816615	-2.850129956	-1.000264528	11.5467792	2.182960296	1.025004537	-4.633861694
132	R	Pectinidae	Argopecten	nucleus	(Born 1778)	100280	69	126.0682934	1935.287094	274.5797614	0.394702645	2	3841.296467	234.277278	550.4477435	0.298546971	-6.183796337	23.43127203	12.85011839	50.42490327	-16.75589806	43.23974127	12.32659872	-27.05295246	12.83287396	16.43477095	-24.34302079	0.967890948	-13.79760812	1.973173151	24.57060276	-8.470569737	-17.69190026	3.360252617	-9.670072909	11.25140557	-2.106620335	22.37224003	-0.259603735	2.115980223	-10.71061434	1.476602453	-10.79241874	-4.251750509	2.573396831	-1.916461983	2.058008336	-12.91893792	2.24584003
134	L	Propeamussiidae	Parvamussium	marmoratum	(Dall 1881)	105981	78	10.94632038	1048.996554	29.01922164	0.204411716	2	1946.556961	19.68980831	40.48181279	0.327227486	-0.068250842	79.61873159	-14.86166241	21.4760928	1.746504661	-9.648761929	22.458622	9.811756197	-10.76921575	22.12681324	8.27675986	-3.502328604	3.407139208	-5.199816827	5.149785618	5.523741086	-6.026115528	11.11382301	2.382525802	-5.006450058	1.850863681	-0.968853396	-8.262831294	-3.886681441	4.492742817	8.275876984	-5.485661677	5.029866656	3.118273438	-3.99947283	-1.601403745	-1.345535747	-3.350718356
243	R	Mytilidae	Diberus	bisulcatus	(d'Orbigny 1853)	101691	44	453.849126	4034.045501	1608.106217	6.084746224	2	8014.9688	896.8686471	3179.743556	0.220003425	142.0703817	66.48676275	143.2158347	-42.65147481	41.1527273	9.520862495	22.707791	18.96735254	-16.23167422	-4.97598763	-7.311637355	-21.58514475	13.07060503	-8.601219239	-6.209100293	7.100123689	-2.991599612	3.406066031	-0.085301791	4.068883997	2.426580292	-2.793134455	-0.321945534	-1.122499949	2.555375127	0.906409179	7.785074322	-0.98904738	2.456431134	3.058695851	0.673987836	3.57442851	2.410913647
87	R	Pectinidae	Argopecten	lineolaris	(Lamarck 1819)	100103	58	224.8346464	2836.240474	795.9918626	0.363463015	2	5613.377898	426.2355086	1301.108764	0.246757705	-12.50360765	34.55091243	-13.73764691	30.52756421	22.70258996	-8.327070846	-3.76052468	15.61976	-2.650081697	22.979399	-2.146873844	-15.05300889	-7.599923017	-4.921306233	13.07593306	-5.370699754	-19.92554592	16.03003296	0.692343188	0.131367187	6.024435959	8.457428258	-0.867734646	-9.690148719	5.922899464	1.083795687	-1.994859428	2.031955044	12.21497833	-2.133076626	-1.339377188	-3.485890158	-3.546397662
88	L	Pectinidae	Argopecten	lineolaris	(Lamarck 1819)	100103	58	201.4008622	2777.137424	505.1169009	0.363463015	2	5613.377898	426.2355086	1301.108764	0.246757705	-24.86190425	74.18323941	-33.8877462	30.04540772	-4.000088669	-14.42682083	1.204191843	18.30438267	-7.818399151	18.29959593	6.602848166	-7.320215548	2.116126355	-12.90031932	12.7422626	1.646787054	-8.70756173	7.196693892	0.187565615	3.389941235	2.687724528	6.860524945	-1.340802923	-5.350413616	9.544938333	5.490373267	-6.587290489	0.918923893	6.671909544	-2.191445163	0.063518208	-4.326966108	-0.12817765
89	L	Lucinidae	Divaricella	dentata	(Wood 1815)	109910	37	642.8114244	3468.593919	2160.245775	0.99657288	1	6937.187839	1285.622849	4320.49155	0.229325119	-46.32628905	-74.52367208	38.23575471	3.355799935	56.1440309	-1.037627408	-3.974942794	3.425222553	-12.18256954	25.2517609	5.215812323	8.139145222	3.318580938	-18.48322264	-14.08372539	1.687267424	0.491989664	-3.825273769	1.460695196	-2.390946637	-2.188517483	3.599508004	2.018367706	-7.539139673	-0.768174635	-5.345431849	-2.429366177	4.028822	3.297758997	-5.565900938	3.689983304	5.571317981	-7.143415238
91	R	Arcidae	Cucullaearca	candida	(Helbling 1799)	100389	1	228.6184213	2366.594248	436.6786673	1.00617527	1	4733.188495	457.2368427	873.3573346	0.343633582	228.5721483	59.14416828	-18.85295352	47.25810995	47.61688924	44.68856638	32.94279349	2.421228852	1.204762748	-50.81150989	-26.19504262	-12.54036299	9.614001922	-5.286870718	-2.501818917	-2.778382253	-0.360237595	18.56666739	-12.71622602	0.300335473	4.401409082	-0.693666625	12.50042064	7.940803698	-10.41769358	-9.750168126	0.704173375	0.6879485	10.78845019	-5.246712403	-0.941061234	7.041862933	5.949469451
95	L	Arcidae	Bathyarca	glomerula	(Dall 1881)	105910	9	11.1668864	675.7490569	18.37447192	0.151442015	1	1351.498114	22.33377279	36.74894385	0.378008563	0.224119422	-112.7052275	20.58161028	16.66707572	1.247717005	-11.56127282	4.824524968	40.68099881	34.84110246	7.992464537	-18.87500124	9.327765005	-7.014105603	-3.352791956	-38.63989271	-46.45447846	-6.218198497	8.207262691	5.777550171	-11.88483635	4.185959306	-0.403144939	-11.27773097	8.932641576	16.20152895	4.254587225	-0.396999785	-2.075135561	-7.890660914	-10.41114084	18.96657836	2.245505776	3.667784284
96	L	Noetiidae	Eontia	ponderosa	(Say 1822)	102064	53	4331.612825	4659.926325	4368.363938	1.686870885	1	9319.85265	8663.225649	8736.727875	0.497887861	-1.113839183	-51.51800145	-54.63631518	13.88203655	-48.69766074	39.5876142	-49.23711052	12.00456	-8.000196257	15.6442843	-8.332478363	38.55443293	-21.97872851	-1.134735239	-31.17134201	-48.16528291	-18.35249214	-10.28430844	-15.25726933	-8.408453181	-9.825628455	-6.038544055	14.80665018	-12.60227189	24.34649724	-8.89833901	4.640366913	-11.73412164	4.183069936	1.404606062	-0.685741957	7.055961716	4.284891984
97	L	Arcidae	Anadara	notabilis	(Roeding 1798)	100183	7	3513.67484	4284.084641	3852.491069	1.476273923	1	8568.169282	7027.34968	7704.982138	0.47700186	-95.66351247	-85.17262841	-42.20778806	-33.07163719	-30.21958502	1.608161552	30.0409131	27.96845964	20.58623536	-8.328206169	-18.31608275	-32.05670949	-16.24776122	-54.96522254	2.285580032	-30.69982528	40.53273141	1.633068395	-19.51194268	37.15427677	-33.61641677	20.55570543	58.2823711	15.27783579	-2.16988854	-0.882927684	-37.41399194	12.11304044	-26.55975426	-6.400048597	4.315585442	28.50694967	2.261885772
98	L	Arcidae	Lunarca	ovalis	(Bruguiere 1789)	101733	6	5742.939891	5183.518289	8338.030324	0.781947474	1	10367.03658	11485.87978	16676.06065	0.40785115	32.14334818	-160.3547652	38.00802869	27.32726609	-39.55386701	36.88460721	10.66372564	-10.90431178	17.33591176	14.91769828	-37.38996913	8.570236626	0.490597416	4.650554915	-20.07429963	-30.58845758	-4.391791501	3.036763718	10.599474	-22.76927483	-0.712415226	7.846066415	3.278498448	-6.552486844	8.074717499	-7.431991011	-1.259573859	-5.020690095	-7.956936902	-0.618156646	12.21862152	-4.169230983	-2.063899374
99	R	Limidae	Lima	caribaea	d'Orbigny 1853	105461	34	844.0532577	4089.997775	2381.89461	1.842853952	1	8179.99555	1688.106515	4763.789219	0.26164504	-109.9391167	73.92888312	90.13120087	10.22632506	-38.14842697	37.7506197	30.86043337	-32.68385522	10.69947969	7.89538411	-9.491995321	-22.59134912	-17.70432683	5.916521124	1.525614315	17.58536548	19.56890043	-6.252161418	-8.45921583	6.459606145	2.844320007	0.668463507	3.463739286	4.864547061	-6.473436216	-1.867345672	2.655915986	0.872005085	2.008863426	3.596122508	-3.596524448	-5.821905138	4.640726644
100	L	Noetiidae	Arcopsis	adamsi	(Dall 1886)	100263	52	35.50758319	1209.129515	96.307596	0.448131599	1	2418.259031	71.01516638	192.615192	0.269374008	167.1709902	-92.99491755	-61.26552097	-3.029403089	26.71843267	7.859303503	-6.647622219	-26.01213435	11.90563495	10.0543794	-42.26457802	29.56504208	-11.94266005	14.271328	1.162203561	24.88116294	5.405954506	23.76543133	-9.583837987	3.146441655	17.69752981	-1.804487347	-1.358935206	6.224479742	1.806523627	10.70659789	1.308376218	-4.661259158	-5.69128392	11.41049945	-1.601286916	11.93135545	-10.52212718
101	L	Arcidae	Fugleria	tenera	(C.B. Adams 1845)	100398	8	290.7970282	2892.478301	1285.710655	0.939748187	1	5784.956603	581.5940563	2571.42131	0.184456461	233.328428	-59.02162295	-21.68777246	11.35089052	27.4765649	45.51905854	-5.836249122	-22.72117823	28.13321692	-15.68954831	-53.92494722	-7.448464673	14.01217037	-10.94329222	10.54839305	30.51355307	7.774301739	0.373254369	-1.239640864	5.851990548	3.667957785	7.558329635	-7.829273857	4.045700172	-6.573981545	12.144528	-2.711232533	-16.95823766	5.99315028	4.597372704	-2.586469268	2.238571649	-13.09704973
102	L	Arcidae	Arca	imbricata	Bruguiere 1789	100245	3	2578.384378	4536.095077	3509.393759	2.413507744	1	9072.190154	5156.768755	7018.787518	0.423534551	324.434492	-42.77310312	104.9085887	-22.86869255	88.20437839	35.8513151	21.67701913	-35.95689872	-65.01185345	-40.74943367	-10.18433247	-5.983711991	-22.03264421	-27.43263915	45.89234274	-58.22021316	22.85251236	-11.1537944	13.66612783	-27.43498733	41.29628729	-37.43294928	-1.916931624	29.98409981	-6.329652199	35.68447904	-7.339065567	35.63126755	8.099382747	26.47495046	21.43734345	-10.61108755	-8.826428661
103	L	Arcidae	Arca	zebra	(Swainson 1833)	100256	4	1623.796456	4749.183121	2865.888681	1.526400509	1	9498.366242	3247.592913	5731.777362	0.36167268	305.0743836	50.13800258	28.60197086	-117.6291272	-89.40807074	-28.46823701	0.966765259	1.694754805	-14.48395256	-17.75185362	-10.11273777	28.6983414	-14.82644059	12.82016769	15.87626373	-13.23972139	12.77832882	2.673815369	6.771233537	-8.007520061	3.756519522	-11.82143831	2.678937847	-3.188305892	-1.346218588	-10.00424086	-4.3134875	5.723306718	13.39829767	3.628234404	10.20541201	0.966238979	3.125843823
104	L	Arcidae	Acar	domingensis	(Lamarck 1819)	100332	5	286.8715753	2302.487195	460.2772234	1.419300651	1	4604.97439	573.7431507	920.5544468	0.383955078	284.6627615	24.41955769	0.467209502	15.44964163	79.50463708	36.74674457	50.90917297	-4.616853814	39.35434313	-45.66324766	-40.27181544	-13.19021072	-17.34372972	-7.399442712	11.12446016	0.882212932	8.326514143	14.83456728	-14.92811908	-8.647353003	6.128797104	-3.641833184	9.221489156	2.989774139	-4.79933503	-2.926448071	3.754208815	-12.15713735	13.91130621	1.443602927	-3.103014938	6.132220224	2.882240622
106	L	Limidae	Ctenoides	scaber	(Born 1778)	105439	33	3869.629262	7634.273891	14324.60736	2.604902284	1	15268.54778	7739.258524	28649.21472	0.212684343	-52.90262648	66.24049757	55.13701587	9.320228425	5.230934786	-16.01393599	6.129990821	26.24558023	9.083547655	12.51994065	1.728966385	-5.826079859	-3.123859914	-0.906495933	6.444315416	2.718745045	5.628595317	-6.050877473	-2.086462285	1.075800031	-4.45819322	3.336756747	-1.920392024	-1.162018256	2.337950269	-0.05918879	-3.803663793	0.401943205	-1.245613821	-4.765953202	0.162051214	3.335924842	-2.57196312
109	L	Cardiidae	Americardia	guppyi	(Thiele 1910)	100813	107	39.1561629	1049.638487	61.53376619	0.219693998	1	2099.276973	78.3123258	123.0675324	0.388878642	25.57491619	-68.19471153	9.461004089	4.289537308	-20.23364429	-33.30815236	25.83341298	-2.585819496	19.4928453	14.3995785	-16.97184795	0.396164949	-26.11832229	7.230877798	0.876768137	17.64070686	1.263786672	-5.706444935	0.366974022	4.846592878	-15.2131443	-7.603788047	1.689498377	10.45276872	-4.437653248	2.7214249	5.742463539	-0.683839082	-4.54233278	-2.243692837	4.114959632	-10.86556242	0.862302386
110	L	Donacidae	Paraserrula	variabilis	(Say 1822)	100948	23	192.6080558	2265.408394	312.923594	0.703023623	1	4530.816788	385.2161117	625.8471879	0.381000984	-220.3249116	47.4612118	-33.84386269	-40.42799948	2.72193462	1.191825813	-4.801016695	-39.51412698	26.86389153	-40.32658986	-9.46710434	-6.853797393	7.059494836	9.67735699	11.96406206	9.338504257	-7.194381171	-11.59408456	-11.88386555	-1.729986899	-7.313124752	-4.155095624	-1.832953115	-1.10837684	8.862287887	-3.955502815	-4.35566189	2.710177536	4.583595112	0.397526908	9.519562346	3.083302512	-0.962838354
111	L	Arcidae	Barbatia	cancellaria	(Lamarck 1819)	100349	2	397.7894741	3048.624207	934.2355141	0.709086276	1	6097.248413	795.5789482	1868.471028	0.298635144	242.5324857	48.45839144	-40.45401987	18.53051198	40.93519113	6.854857765	7.905558864	1.743479471	-3.396231762	-38.99926715	-8.530972768	-9.479515041	4.072638014	-5.148059037	8.236078386	-8.251749748	-8.602685567	10.4036804	12.2328798	2.665123634	-2.138745934	-1.053009867	-0.215424783	11.35108252	-7.943406665	-7.65704683	1.718795452	-2.014594727	10.387621	4.547097271	5.989535038	2.139108245	6.536115669
117	L	Glycymerididae	Glycymeris	spectralis	Nicol 1952	101349	27	750.0818842	2611.621658	725.8212684	0.512155266	1	5223.243317	1500.163768	1451.642537	0.508218905	-50.72815893	-14.58975431	-25.52747323	48.31906425	-37.88948902	9.956586295	25.31422628	14.53210123	29.13243864	-13.92791491	-16.56031374	-4.91807436	3.28971626	-9.39875777	-5.313309976	-27.4500208	-2.934216501	-20.31119093	-13.44851981	-19.55641247	5.398323936	3.881465826	2.812786459	-4.823462705	7.644754224	-6.48427324	-7.02142947	5.10677384	5.920035065	-3.503628052	-5.205995857	3.42624703	1.460902439
121	L	Lucinidae	Lucinoma	filosa	(Stimpson 1851)	110026	40	252.7391315	2629.104587	744.1900042	0.395733092	1	5258.209174	505.4782629	1488.380008	0.25351765	11.2689663	0.369359738	-47.59976716	29.73282234	44.42569563	7.270192734	6.253621907	16.32747635	-8.847835866	11.10111559	-23.76202656	17.65142218	6.609976653	2.900042917	7.106063575	-5.481103267	-5.821022127	1.677610469	6.871274985	6.754269543	3.88984284	3.758416447	1.880592495	-8.016922226	3.970393414	3.884361067	1.08466851	4.355806803	5.462626254	-5.884059685	1.587732361	-3.642370112	-1.19237149
124	L	Mactridae	Mactrotoma	fragilis	(Gmelin 1791)	105708	42	261.290727	3413.765713	1516.105504	0.684090568	1	6827.531426	522.5814539	3032.211009	0.147007585	2.802022028	-7.146906529	-87.449228	-7.290639111	-25.95270254	26.61196684	14.73380682	-20.04678624	-8.727009556	8.609130398	-1.944673395	-25.0417029	1.816501433	5.401302772	-13.96556588	5.481854687	4.604511029	1.878480731	-2.376404694	-5.357915469	-1.056019014	-5.828346938	-0.045767678	-3.116428754	-1.801944492	0.825116234	0.665252182	4.719863354	4.430092981	4.881037174	0.299397341	3.319760241	-0.529543994
159	L	Pectinidae	Caribachlamys	sentis	(Reeve 1853)	100593	62	225.3526805	2996.193437	549.419647	0.750701238	2	6062.139532	458.8395948	1412.862403	0.245145646	28.85449688	109.8475006	-8.418329163	37.60003434	-2.01955448	35.27685544	20.78397977	11.85279078	-14.79446519	11.93617704	-1.833472263	16.8408989	-10.19698163	31.04334346	14.03389839	-3.630727715	-16.54836383	-8.401429018	-6.300720025	-5.724079627	8.175223148	4.874426003	-7.847964997	-4.93838324	0.229304105	-3.639356928	-6.862314753	-9.445771393	-2.667498	5.381493844	4.336751366	8.825952428	2.83999117
160	R	Pectinidae	Caribachlamys	sentis	(Reeve 1853)	100593	62	233.4869143	3065.946096	863.442756	0.750701238	2	6062.139532	458.8395948	1412.862403	0.245145646	54.32474439	59.01384246	16.56232504	26.0127257	21.6124954	53.95085687	12.27015453	-12.12804136	27.66268558	34.33008546	-3.830559065	-1.461956951	-12.91852217	36.94345759	17.76566583	-13.07687889	-5.22659429	2.238313737	-9.972641861	14.90557692	-1.192713831	4.671240022	-5.6331044	-0.420699907	-12.03564861	-6.688323647	-5.010867371	5.559578758	-1.865331743	1.21526115	6.246523099	-3.25621524	-0.193813348
162	L	Isognomonidae	Isognomon	bicolor	(C.B. Adams 1845)	101502	30	547.951482	2920.352176	237.727653	2.308932557	2	5312.49334	789.7073226	390.1206199	0.669341091	-131.3979191	122.2096351	-56.34417895	50.41648552	26.39519816	-19.21356117	-1.735518717	-1.72921215	1.08120377	-3.980728107	-5.250752168	28.81055853	43.0000795	-11.26900653	2.567054859	-3.337629497	-13.35954524	5.180426643	-8.169680573	-25.72539297	35.50280045	-6.680239208	10.22127441	-10.53572387	-10.63401939	-4.644736407	17.88800314	-2.806947639	-7.080114555	-19.34168578	-0.254466469	17.25164569	-19.76069556
163	R	Isognomonidae	Isognomon	bicolor	(C.B. Adams 1845)	101502	30	241.7558406	2392.141164	152.3929669	2.308932557	2	5312.49334	789.7073226	390.1206199	0.669341091	-193.2102001	139.1194493	12.12594516	42.69944361	18.00606448	64.84404982	-19.8405621	-11.91440335	26.04395767	-2.458395539	-39.43301244	-5.367739357	3.853197621	10.6151739	-15.46303555	-3.996243317	14.7600224	22.08696837	-1.891212859	-6.476738966	-1.474876132	-16.87327806	8.044376853	-3.535651085	-6.320327826	2.707086051	-13.35854052	-0.664239987	3.848209624	-5.991790283	-22.11534333	-8.545444379	-1.367482105
164	R	Plicatulidae	Plicatula	gibbosa	Lamarck 1801	106361	77	1003.374352	2858.996141	660.8970776	3.376844372	2	5559.525978	1739.069564	814.3456974	0.681075887	34.9704952	82.01844188	-6.726312369	4.103289104	-139.519841	-3.176126914	-30.19085924	5.162320663	0.408426655	-22.17782227	13.25584734	-2.919142075	-39.97282665	-3.419930193	11.964516	-2.626676456	11.59325273	-17.37157519	40.22959383	-11.26305635	-6.678617272	41.34973215	32.89963685	-10.89346238	-30.1338622	59.32914416	27.11549813	-7.764288702	-16.79247756	7.269570157	14.54902386	-4.573530426	10.18579088
165	L	Plicatulidae	Plicatula	gibbosa	Lamarck 1801	106361	77	735.695212	2700.529837	153.4486198	3.376844372	2	5559.525978	1739.069564	814.3456974	0.681075887	51.62591298	20.66604124	37.50624008	-31.45355226	-125.2783346	120.8744133	-52.17938171	-43.84076608	-93.39204486	47.21067021	10.6871047	18.07506742	20.49547423	-55.90811012	-0.081088127	3.568855003	21.3214955	-6.849396418	-56.72422556	4.931567931	-16.69517053	-38.42327988	-35.47557601	36.57831664	26.52008307	-47.66135522	-22.00420261	-11.14191683	-12.37183954	-6.345347548	-28.93723145	-3.947191176	14.70321277
166	L	Chamidae	Chama	congregata	Conrad 1833	106297	21	826.3359999	2479.940587	547.2291149	2.138013233	2	4942.229207	1654.152731	1035.372134	0.6150353	-32.74142901	-21.28026554	85.25297607	39.76500698	36.08599283	1.301279661	-67.35735618	30.24392385	-68.0306925	-39.91273308	-29.16450058	32.52697618	35.37003533	4.853429233	12.33468959	-21.95442132	-3.936968454	25.93207267	-40.50172214	36.07382172	-52.18842232	-28.23646131	-16.40468642	-7.019580608	-14.6607586	4.991959841	15.8944293	4.878746045	1.78265558	0.966438321	11.43391611	-23.18199511	9.205522907
167	R	Chamidae	Chama	congregata	Conrad 1833	106297	21	827.8167313	2462.28862	488.1430191	2.138013233	2	4942.229207	1654.152731	1035.372134	0.6150353	2.029109438	88.28243662	0.163653455	81.94799441	4.754613068	-82.2351257	59.16753452	-10.27020715	92.90548035	-44.62560297	17.42210673	12.25543885	-15.94769043	-21.40254944	23.54147743	0.022767016	13.58164089	-17.17953376	7.047146093	2.032977802	16.64909367	1.633920349	-11.52657731	-12.21353663	14.25380967	7.510046008	2.418046868	9.072959623	-5.048213518	15.97963057	2.091587767	19.50288344	-10.17588051
173	L	Spondylidae	Spondylus	americanus	Hermann 1781	102812	126	17445.11178	10499.07294	36394.98986	26.04085015	2	21017.15988	44462.4338	68010.46185	0.395316876	-38.77906717	21.8878626	0.787072177	26.23895358	-21.73177117	1.203400479	39.70256428	-1.331982487	8.268116762	2.584064451	10.38398438	4.907622264	-2.331092884	-18.80348266	22.92188492	2.854835735	5.293761807	-3.491360394	-2.363419442	5.267553933	-7.739441583	9.561515228	-2.7720023	-1.885554656	-1.775917375	2.452880655	-13.2066622	2.868101265	8.411166903	4.20508324	-1.647802659	-0.80461779	1.606177787
174	R	Spondylidae	Spondylus	americanus	Hermann 1781	102812	126	27017.32202	10518.08694	31615.47199	26.04085015	2	21017.15988	44462.4338	68010.46185	0.395316876	-42.54248386	4.898695676	6.477747051	11.0645835	-19.39151041	31.72897128	-11.7093675	65.98084948	18.35705474	16.09654343	6.240875037	-34.80735562	23.65355099	-5.772840189	-20.88312767	-25.3622058	-12.63547206	-17.14932343	-11.08467332	-24.517435	14.65630209	23.46343309	-9.65202013	-2.79400787	1.647579311	-8.309266202	0.708084409	9.557256432	9.438891919	13.65040582	-13.41683061	-0.359524367	-3.359090014
179	L	Glycymerididae	Tucetona	pectinata	(Gmelin 1791)	103453	139	712.2221865	2815.667501	842.4953083	1.008739624	1	5631.335002	1424.444373	1684.990617	0.458103925	-43.7340391	-15.61358444	-17.29607564	37.18949479	-34.29234128	6.651709859	3.617142335	11.46314508	15.14286218	2.611819935	-3.708468311	0.476469008	-0.896982095	-4.440269747	-4.364919888	-21.61483284	0.028358393	-11.79805301	-3.878478438	-11.87751923	-2.550670887	3.563212022	-0.060988645	-2.936932586	4.203399763	-3.301839577	-1.318886297	2.71942344	5.793913966	5.206014803	-7.532534764	-3.380026665	1.74666765
180	L	Veneridae	Chione	elevata	(Say 1822)	100618	141	454.525184	2557.672628	604.9223623	1.625943737	1	5115.345256	909.050368	1209.844725	0.429020942	54.51083858	-0.568090269	-46.27028122	34.33767032	-24.30960629	-25.35874776	-11.9250599	1.251682986	-9.496435225	-14.2025612	5.77602963	-5.189122946	7.481162958	13.05650873	17.00500987	-4.526559583	12.39024478	-8.92803215	6.524948478	10.69962961	-4.164338119	-3.0220953	4.091491431	-3.583775191	-3.78723399	-3.027046023	-1.858347008	3.068223051	2.251970564	-0.289189606	-5.335773584	-1.514212155	5.236446402
181	L	Mytilidae	Brachidontes	modiolus	(Linnaeus 1767)	100438	143	165.6107232	2750.847001	599.559438	0.415415865	1	5501.694002	331.2214464	1199.118876	0.216436463	-26.67140986	112.5174916	137.4119507	-37.01747302	11.22783963	9.031018196	16.41016387	33.47020261	16.081047	-12.98977645	1.399015406	7.905150378	5.592555816	0.505112084	-9.417385631	3.304104869	3.603383069	-1.174056668	-6.633029104	2.536816154	2.4726307	-2.717314948	4.162288741	-7.333508778	6.653543955	1.473120526	-1.228545011	2.061765997	0.773214416	-4.070080419	-1.44001438	-3.753649516	-1.029596884
182	L	Ostreidae	Dendostrea	frons	(Linnaeus 1758)	105186	145	711.8930903	4158.921905	504.0937431	4.989514563	2	8095.027926	1472.101754	1197.243422	0.551484224	53.83608961	195.8726883	143.4580013	-61.97382888	-54.41715484	58.12193065	-101.0699134	-15.04997608	-27.64624758	-17.58371442	-8.467787948	54.28775462	7.164386313	-22.95062586	-23.1161599	7.550912283	4.302374743	-9.396960134	-18.87285993	-0.501870308	2.136852016	-3.885323979	-4.217669878	10.02277447	0.394973028	-13.44802063	-14.77127599	6.277968811	-7.019304007	1.189442373	-15.75520991	-4.074589341	-5.945944173
183	R	Ostreidae	Dendostrea	frons	(Linnaeus 1758)	105186	145	760.2086634	3936.106021	693.1496794	4.989514563	2	8095.027926	1472.101754	1197.243422	0.551484224	39.43618011	168.3301999	166.9974245	-24.2279927	-44.59407504	32.28694381	-19.31603208	-32.72349583	-15.26039626	-42.12031153	-23.25023673	16.77202007	5.196234913	-5.291602021	-15.86629571	8.153385169	9.827585953	-2.726996553	6.292544658	-12.31019936	-15.63890952	29.65446533	12.66632738	-5.980883971	-14.99914725	27.14470214	3.169756031	13.43314704	-3.616190057	-24.90755243	5.625114822	-0.236178647	16.50404191
184	L	Veneridae	Anomalocardia	cuneimeris	(Conrad 1846)	100226	154	176.7908132	2093.260029	449.3838702	0.440836887	1	4186.520058	353.5816263	898.7677404	0.282334655	162.1053451	-67.27117818	-47.12442056	-55.02337542	2.812978379	-88.15576168	-31.67823582	-0.113243097	-5.667478488	35.22670057	2.586935173	9.705045692	15.57189659	30.93208838	39.91764454	2.55340243	-13.27177558	-8.681516612	-11.9642728	-23.20684742	5.243339299	-0.462721142	17.25788457	0.967334469	10.00115302	-7.674050161	-6.077480189	2.044981436	-21.84247552	2.095643866	-2.60185959	-13.5956029	-9.050544566
185	L	Lucinidae	Divalinga	quadrisulcata	(d'Orbigny 1846)	109904	152	182.580116	2047.134384	523.0369982	0.459464791	1	4094.268768	365.1602321	1046.073996	0.258752392	-43.00412739	-104.6106655	46.19732974	-8.519691067	22.92547032	7.128630057	-5.257986983	2.175628676	-9.400311014	12.44722381	0.016563438	-10.70246969	7.343663913	-16.6054736	-6.133029147	-1.864228291	-2.58420912	3.106622393	3.566611992	-5.409265468	-4.074151428	-1.510890534	1.436653849	-7.577749312	-8.284617673	-9.102084144	-3.826279595	5.925503985	3.296993663	2.310914487	0.518335274	3.772546428	-1.789985721
188	L	Veneridae	Lirophora	latilirata	(Conrad 1841)	100635	138	2412.315491	3356.058979	1551.803075	2.42178653	1	6712.117958	4824.630982	3103.606151	0.608537674	56.38012793	-23.94679186	-35.52532912	33.00544849	-43.08497147	-36.96072823	-12.276641	-9.809247259	1.162962385	-31.81739721	11.091535	21.31640608	-10.44565721	12.39819252	8.153021618	-7.337046545	14.63706818	-0.508721884	1.718003729	15.08915575	-13.55024538	0.492152537	9.000117535	-2.931633303	-0.689264609	-9.618969289	5.836612274	-16.04516084	1.274995887	0.841865497	6.302131615	-7.928139394	-3.018297656
189	L	Tellinidae	Austromacoma	constricta	(Bruguiere 1792)	101740	153	315.0978841	3169.369913	1471.582922	0.718668918	1	6338.739827	630.1957681	2943.165844	0.17635936	-47.99259275	-37.81088421	-29.3616017	-13.27450512	8.08348114	43.363477	-21.97192718	16.8139253	18.06364419	-7.383882227	31.55380064	-11.42566621	-5.687488385	-2.430647444	0.630475846	-4.070102491	-0.698317542	-6.44107464	13.92325185	8.835333371	15.89629446	-3.492690299	-3.453096035	6.453659833	-4.122821871	0.235225877	0.194381326	4.31125741	-8.127861739	-6.723860837	-0.288284643	-2.874613956	-2.675892208
191	L	Veneridae	Petricola	lapicida	(Gmelin 1791)	102237	140	846.3077566	3388.540877	1968.468225	1.610849339	1	6777.081754	1692.615513	3936.936451	0.300666114	76.18109107	-22.0038469	39.64483805	6.357548042	39.52303108	-18.40953274	-1.594137593	21.6588356	-7.99483625	-13.80563956	-7.606383242	-18.66036987	-1.562438598	-4.672699056	4.333241297	4.820504292	5.568953887	-4.878800516	-3.267014823	-1.232347833	9.322398702	-1.291967834	2.115888712	-0.252577159	-11.76253076	-9.446157167	4.875325594	-2.979085201	2.606133941	3.23979931	-2.057258302	-0.001847666	-3.828882138
192	L	Trapezidae	Coralliophaga	coralliophaga	(Gmelin 1791)	100744	149	790.0020093	4049.052701	2437.585099	2.49624376	1	8098.105402	1580.004019	4875.170198	0.244765511	145.2802871	41.19093934	60.81716316	3.008216516	48.6034141	3.444759582	8.633629579	22.63718499	12.09950426	-12.23745088	-0.715304337	-3.776234569	0.100499568	0.040712052	10.97973574	-7.736368965	-8.651255019	-9.784474683	-1.542563006	0.714958845	-2.295145207	-9.43648879	0.850221207	-7.863224768	5.435090184	2.062459595	-4.470915026	-6.093043849	-1.694994394	-1.63769164	-2.212101075	-2.642384848	2.244063909
195	R	Pectinidae	Euvola	laurentii	(Gmelin 1791)	100121	131	2312.498231	7502.429618	14596.53353	1.382398999	2	14800.07664	4593.779051	16724.54594	0.21548499	-33.41428592	23.84844684	-6.22657656	12.23678157	29.22017765	14.20232922	-54.23481862	22.42542142	-9.497902199	29.94351201	-2.128341291	-1.7289183	1.784726331	-5.056602443	7.245683744	-5.249675453	-15.02326322	21.64730821	-4.495069188	0.681034222	0.875702069	6.406597204	-2.552065277	-4.985438049	-1.866239023	8.102731624	-6.34402801	5.47353682	4.653581816	-0.674446663	-3.151934008	-5.691116122	-4.680908444
196	L	Pectinidae	Euvola	laurentii	(Gmelin 1791)	100121	131	2281.280821	7297.647018	2128.012408	1.382398999	2	14800.07664	4593.779051	16724.54594	0.21548499	-47.40060041	140.4042748	-63.54067455	38.98149853	-0.58096789	-26.43902848	40.84156623	3.382301199	-15.79497716	22.10085379	12.49888415	-7.53097718	19.06744945	-4.443309615	4.334195772	-4.193241465	0.766723847	8.328023508	5.856911822	0.344510681	7.095299816	10.74944138	-10.31318178	-2.346541978	2.396272164	2.575401411	-6.652911286	1.065879938	6.790170663	1.596391404	0.105816211	-5.316196887	3.552384226
197	L	Veneridae	Macrocallista	nimbosa	(Lightfoot 1786)	101820	128	4093.853544	7236.132052	10508.80465	0.807587279	1	14472.2641	8187.707089	21017.6093	0.280349885	228.7626525	40.06857677	-80.15770166	-25.47515889	15.44591322	5.40116957	-15.56427065	-17.95137844	-2.951646299	10.78130839	-23.20954804	9.256367082	3.240916697	12.33324144	10.70442798	-10.65594002	-11.4474312	1.415498395	15.9474874	-10.36986875	-0.919453144	-0.460598662	8.106844873	-4.604725059	-0.921624673	-11.77614555	1.164964595	0.076916383	1.188849002	-0.980817428	-1.254817314	-0.799004777	-0.821064269
198	L	Cardiidae	Acrosterigma	magnum	(Linnaeus 1758)	100064	130	4988.300584	6332.516297	15771.68873	1.315587682	1	12665.03259	9976.601167	31543.37746	0.240284352	-24.86350172	-97.09455106	94.29124025	11.88320182	-104.1554899	19.29315976	17.15678055	11.08010519	18.75712381	-6.226966006	-17.57554096	12.89754942	0.691286938	-10.19109324	-4.386668432	19.58931094	9.827397883	-15.83867142	1.003936673	4.641136175	1.29875939	8.394668656	-2.872767818	2.242881592	-4.724034141	-0.549577969	-0.862048484	12.62176012	4.713071188	3.091112304	2.505987747	-0.098282263	2.866672456
199	L	Veneridae	Periglypta	listeri	(Gray 1838)	102217	129	10394.65572	7539.292729	22070.27662	2.824267703	1	15078.58546	20789.31145	44140.55324	0.320181038	31.04645169	-42.52234672	-19.02616196	18.37433453	43.69986183	-26.97657461	17.50675562	29.91442803	12.73982149	-13.8574387	-15.78816784	12.26485028	4.58164022	-0.288654074	13.48019934	-2.011971719	-5.133654825	8.541968878	-4.336471931	11.7145976	-0.38314394	5.591644505	-7.145783208	0.780457598	1.718781748	-5.546658647	6.269401763	9.23805826	-0.520541709	5.451395626	-2.215845486	2.004561824	2.485525955
200	L	Veneridae	Dosinia	discus	(Reeve 1850)	101042	133	3421.419865	6301.379414	7364.07931	1.311754397	1	12602.75883	6842.839729	14728.15862	0.317224063	-23.04830859	45.84489763	-33.16034546	33.62506306	-4.828466037	-16.6642189	-9.222815718	7.609068528	-15.65268386	3.994360793	9.898368306	2.316221475	12.91952007	-6.857160038	-8.87378459	-0.178386633	8.766377017	3.028316969	-2.804526723	-1.124413735	2.725836089	0.545879126	3.260234117	3.159650037	0.810447905	2.700154468	0.374004468	1.000834788	1.512337654	-3.173457814	3.264148853	0.421657387	-3.485891747
204	R	Tellinidae	Laciolina	laevigata	(Linnaeus 1758)	103099	150	965.2656616	4528.04707	2809.858792	0.620203845	1	9056.09414	1930.531323	5619.717584	0.255691083	-106.1407056	48.28342156	-36.1242588	-5.552948892	-4.448365217	19.96296989	15.77896963	19.56513103	-18.41499704	5.345453123	-10.6548312	3.767917202	5.041005504	-5.668589327	2.725434617	-4.492096079	8.023876523	6.097240876	5.347439675	-5.31986234	6.974732664	-6.617470531	3.030173783	1.7964708	-0.834329285	-5.68927937	4.895452005	3.171397475	2.307591257	0.707057164	2.266149251	-0.648389691	0.263445251
205	L	Veneridae	Puberella	intapurpurea	(Conrad 1849)	100621	147	2404.638897	3967.15168	2755.210297	1.938164808	1	7934.303361	4809.277794	5510.420594	0.46602891	-2.727898794	-18.8400178	-15.41271009	38.76736924	13.95512378	-69.98241059	-6.145468024	13.31116183	3.33133312	-27.21049983	9.182600677	9.370158212	3.956841164	8.068802219	21.53724173	-3.6909679	0.697126873	1.378700878	-3.312111392	-0.689037681	-11.10291571	-3.693882974	-0.659580256	-1.578172452	-2.771263938	-6.715863193	2.152368668	-2.691463512	3.668910117	5.607516472	-2.470281928	-4.616713997	4.404401749
206	L	Tellinidae	Leporimetis	ephippium	(Spengler 1798)	112295	137	718.5712759	4841.007878	6596.480544	0.765394001	1	9682.015755	1437.142552	13192.96109	0.098231878	-94.60851314	-74.7552508	-0.647360845	5.065645095	2.795478407	20.32904753	-45.64751137	5.709360155	65.88209257	-6.530516188	14.24391791	-6.590358773	-8.248602324	-8.429887663	-5.348128737	-7.98223309	-8.666810525	-15.0248093	24.65123218	24.53962243	31.31812472	-13.20838596	-8.515789266	11.47549621	1.053864389	-9.862005957	-10.77136615	5.815192581	2.774710907	-3.59213208	3.761602138	-3.264521189	-10.02115903
210	L	Cardiidae	Dinocardium	robustum	(Lightfoot 1786)	100932	187	4656.776096	7220.227431	28684.15764	0.775104267	1	14440.45486	9313.552193	57368.31528	0.139671436	63.04346205	-190.8548719	91.97943697	10.70177953	-135.6155795	50.96535986	-11.7593918	-52.35485918	-5.314598554	-3.230489624	-21.03620834	17.59541393	25.06552177	7.183618747	11.08244579	18.83526296	2.731418328	-12.40910701	9.086681627	3.41775905	-1.767237809	12.4499149	-0.213303068	-7.385799166	-15.61422662	-11.42481743	-5.63994068	6.405666321	-2.532696337	1.504068556	8.957455503	2.246862373	-11.91723603
211	R	Propeamussiidae	Parvamussium	sayanum	(Dall 1886)	112322	158	17.66310073	1199.184215	36.85841407	0.232791141	1	2398.36843	35.32620146	73.71682815	0.3239657	-36.0002595	89.56663533	-28.91129858	47.9320124	56.98192973	-34.70334257	-2.292067116	34.92842626	-1.983876205	24.15131923	19.89608572	-18.2124236	-7.750799853	21.74343139	-3.947050052	-7.761489831	-6.605328197	6.130029002	-11.50496171	9.646314138	-5.179716288	7.011151995	0.803002812	13.47369841	-0.139797261	-0.78158231	-1.58835592	6.813818143	-4.987274835	5.915105411	-3.413847981	12.75259352	1.262390952
213	L	Limidae	Limaria	pellucida	(C.B. Adams 1846)	105504	156	24.15909277	1661.653572	177.5808795	0.341171024	1	3323.307143	48.31818555	355.1617589	0.119753624	-131.1333887	59.53320429	104.7588805	-28.17490514	15.81375369	-20.58337213	4.318537992	23.91544401	-6.221628695	-1.164168686	5.916075595	13.01824107	-2.190055185	-1.382291366	7.276411583	7.970790952	-2.852643622	-9.561941511	-5.646009213	-8.197536876	2.717948608	-3.795184309	3.410815574	5.199500306	-0.902871596	6.43475431	-0.207018976	-5.320641135	1.23772291	2.166756212	-0.905197079	6.925039978	-2.722784055
215	L	Lyonsiidae	Entodesma	brasiliense	("Couthuoy" Gould 1850)	112099	182	42.55482094	1830.085347	197.3989807	0.42967483	1	3660.170695	85.10964188	394.7979613	0.177345892	103.717792	15.79088197	64.68018142	-39.06196547	-42.92135704	-19.54910817	-13.44371835	4.909545763	33.70375713	57.72470417	13.44286938	-34.59825015	-8.635751477	-3.95367569	3.847598913	-2.517282491	19.78851069	-8.643564642	-12.29482425	7.817329412	7.063015575	-2.691313078	-9.757109047	-14.37302482	-3.922837284	3.571829129	6.870605009	11.38428186	-11.54550284	-7.235293641	-6.897610682	-3.184416974	14.95329113
217	L	Tellinidae	Phyllodina	squamifera	(Deshayes 1855)	103179	174	66.6397368	1737.970472	148.8888705	0.518651542	1	3475.940944	133.2794736	297.777741	0.309192073	-19.2181994	9.079927355	-111.5256389	-3.395967829	-16.49660964	17.88082746	-27.08495854	-5.762484636	-24.59406703	-17.17005164	15.77012604	-21.83668535	-1.52642481	-0.101238456	-2.689364936	0.688024481	9.667240339	-1.983542009	10.28614562	3.810954043	3.93026498	-6.788332501	-4.117238139	-5.841480582	-0.157388059	2.250400212	-4.822782794	-2.560217098	4.903713024	-0.270681679	1.169679002	-3.940132086	-6.806168584
221	L	Veneridae	Pitar	simpsoni	(Dall 1895)	102390	169	17.95378888	1104.763295	77.81550199	0.162956316	1	2209.526589	35.90757777	155.631004	0.187469164	23.48740555	-67.49515598	-12.73874225	18.69916334	-4.350103353	-17.39883885	-14.60143442	-11.78182237	-8.418199509	-5.454119508	16.30049495	6.300573512	9.223895706	0.875311266	-0.431400677	6.251158001	5.827833916	-3.028595693	1.439585794	0.31257016	1.92507892	3.439576855	-0.391919905	-5.7534986	-7.784314324	-6.204177751	0.395689951	3.775751527	4.542754461	0.299236923	-2.119943216	-1.886741537	0.460468268
223	L	Cardiidae	Trigoniocardia	antillarum	(d'Orbigny 1853)	103428	186	21.65826908	822.3314781	28.68062185	0.319777296	1	1644.662956	43.31653815	57.3612437	0.43024923	28.82539317	-55.40028237	13.80081194	19.12478428	-64.77161551	-6.92345946	14.57148443	19.30269128	39.90490614	-17.60847607	-6.542142353	-4.681351029	-13.5576448	4.984647259	-15.19417816	8.473801023	3.704908027	-12.98589396	-22.48431188	4.103963566	5.452838176	2.270900465	-2.990245134	3.765597551	3.832275042	11.79312634	1.44744735	10.47007427	2.100338152	3.665943758	-16.60427618	-2.620780794	-4.451859555
225	R	Tellinidae	Ameritella	probrina	(Boss 1964)	103008	157	5.281340292	915.5782981	23.59587918	0.117860851	1	1831.156596	10.56268058	47.19175836	0.182889502	106.4714228	19.32559532	-107.5414471	8.172149498	19.69362238	-1.478731554	-9.60854029	-20.34775647	-11.11526554	6.219323973	-17.57366639	-28.32683031	11.37917105	9.02405345	-9.789054262	12.34593191	5.685811405	4.346241413	-1.56773235	-2.066552724	1.541443508	1.767989816	8.982307964	8.160970579	3.045556338	1.889268683	2.121143901	-1.894887356	-5.462965988	2.975248058	-2.26542114	3.318914128	0.528230194
226	L	Veneridae	Chione	mazyckii	Dall 1902	100623	173	12.46654104	695.6255261	12.87702577	0.238831907	1	1391.251052	24.93308209	25.75405155	0.491901599	33.84200352	6.923922988	-42.77131242	49.80242428	-40.67096123	-61.24793625	-5.466016567	10.16730385	32.95760595	-39.24893978	3.878959557	5.520608889	-2.454203682	10.52922624	19.24296765	-0.640336708	-1.712800226	-15.47747168	2.356197254	11.01471527	-6.509867795	-4.264708827	-1.004594842	-2.027017215	-2.070743817	-2.122620277	-0.016006649	-0.660184824	0.190148998	1.340359498	-5.262052362	-6.307886041	4.120240632
227	L	Limopsidae	Limopsis	aurita	(Brocchi 1814)	101625	159	23.41008829	880.5125983	22.12851049	0.156822573	1	1761.025197	46.82017658	44.25702099	0.514071335	22.93647427	51.5828323	-27.39952209	39.3455339	-8.949926694	-13.59639401	11.59418994	22.06585971	1.47808035	-0.934658148	-13.68447724	8.470554272	-20.44828751	-12.4794156	0.510683182	-0.720483482	-2.694457739	-2.166673799	-0.464212361	1.151830706	2.256717859	0.242407671	3.703832039	0.083093782	3.534842104	0.514372236	-4.139994746	0.057473638	3.308775487	-0.438092485	-3.080447979	3.283311835	1.085362297
230	L	Semelidae	Semele	bellastriata	(Conrad 1837)	102621	179	12.2781545	841.2910356	20.53844516	0.17247525	1	1682.582071	24.556309	41.07689033	0.374144629	-95.81810925	17.0770609	-47.97163803	17.39256797	-12.93627415	-2.284450823	-10.02579981	-3.517790359	-11.24151611	-14.38103072	-9.185375963	-13.52545183	-4.89050651	-5.169444748	0.591109529	10.75621329	3.811362161	0.829564185	3.335457638	1.326536408	6.895801078	-6.320853205	-0.391082918	2.944383719	7.526486998	0.868930602	-1.650576202	2.354117635	0.904067922	0.169265012	4.133478455	-1.783513974	-0.748679884
231	L	Thraciidae	Asthenothaerus	hemphillii	Dall 1886	104317	160	8.97632613	1030.064013	48.42325368	0.168471339	1	2060.128026	17.95265226	96.84650736	0.156383133	-67.27204939	-20.76980297	-54.2304203	-5.973420085	4.946397622	34.57840734	7.091585248	0.684872697	9.035704299	8.593230813	-2.247216944	-12.89449658	-10.96387338	5.608637582	-1.401356259	-2.475166775	4.244939969	-11.77488964	10.1567939	1.758148798	6.686969921	-17.24121163	-1.292388177	4.008400892	3.615497417	-0.583714649	7.504981062	-0.513920218	-4.669452689	3.734628159	0.42313798	0.118735417	-7.511357984
232	L	Ungulinidae	Phlyctiderma	semiasperum	(Philippi 1836)	111448	155	23.19008899	999.0207518	65.4214324	0.170920901	1	1998.041504	46.38017798	130.8428648	0.261705122	-28.36429408	-123.9446087	30.60597846	5.100765545	49.80573266	-29.89998296	5.79988041	7.121894504	0.083226782	-1.103347797	6.893248665	23.5645219	-7.050579638	-3.362701236	-7.435394367	7.059262255	4.963142451	-7.428030355	8.879782321	-2.478312827	-8.863955247	6.653920844	1.228200614	3.316782644	-4.536678578	-2.517237046	-2.369391808	-7.970582413	-2.153885785	5.544438994	3.747921149	-10.63804468	1.450690926
233	R	Tellinidae	Psammotreta	brevifrons	(Say 1838)	101781	176	12.97121077	1137.300753	42.16037251	0.144969232	1	2274.601507	25.94242154	84.32074502	0.235277313	140.3609805	36.7697832	-104.2489402	0.384481925	36.39603278	13.94812041	-1.995251996	-10.72188644	3.541281966	-10.11258052	-6.42484709	-14.62901796	14.44747603	-4.002189401	-4.207990341	-0.801108578	-3.330266177	-4.994736394	2.070495869	7.987157287	-6.600226769	4.783530223	-2.702449828	1.084221907	3.625261065	2.107740288	1.601831493	-1.507881622	-3.034151188	0.22451818	-1.368485425	-3.27034479	1.638460139
234	L	Pharidae	Ensis	megistus	Pilsbry & McGinty 1943	105974	185	149.0280755	5525.378196	440.6300283	0.445021163	1	11050.75639	298.056151	881.2600567	0.252736415	116.9232833	233.8056962	141.9362506	-100.3456707	7.877040817	-46.80114168	-41.95062859	7.101418345	4.712348534	-36.89556192	-9.736440997	-6.489399083	8.426629117	-1.376454687	-29.16114815	-3.274322152	-4.962243944	6.129642711	0.675645375	-10.21176597	-8.923007206	11.97980482	-13.38828691	6.076925892	-2.732937713	2.506802024	-5.789679039	-4.415708795	-11.5618533	6.793465208	-4.382952759	2.332835245	-0.688783891
235	L	Pteriidae	Pinctada	longisquamosa	(Dunker 1852)	105147	168	190.6872922	3466.079431	817.8982754	8.88809833	1	6932.158861	381.3745843	1635.796551	0.18906407	106.8848669	134.7337291	12.64257509	69.80379308	-112.2087012	-2.480729201	76.43642111	-13.61670879	28.5558382	4.949161787	-43.61852854	38.66727147	35.55505466	-4.441414969	-34.98678384	24.97023636	-23.94039983	6.191307933	9.073966362	0.361254882	31.23410294	-10.3639028	6.653941327	18.96046554	-29.52873585	-29.31001948	-3.027041193	-2.650979681	-6.956638432	-30.10419848	4.845725862	14.1017498	-5.189498664
236	L	Tellinidae	Eurytellina	alternata	(Say 1822)	103063	167	734.5358695	4852.961171	2352.532044	0.579057193	1	9705.922342	1469.071739	4705.064088	0.237939653	-156.154572	49.13498472	-84.23449665	-44.2103627	6.519538085	25.64301469	-12.31289165	-9.54192148	11.73066593	-17.48090718	2.920487686	8.601424607	15.34577292	8.254179376	6.785959562	-11.27038397	3.716186011	-4.050586605	8.299398462	-3.51059827	-1.005319877	-10.27459881	-8.116818073	1.373655452	-5.370942742	-1.745867024	5.598999031	2.61821643	0.363491386	1.111290272	-1.900726669	-1.053321873	0.342939537
238	L	Solecurtidae	Mesopleura	divisus	(Spengler 1794)	102938	184	38.61283458	2108.560706	147.7862626	0.217369974	1	4217.121412	77.22566917	295.5725251	0.207151403	279.5120241	78.32835476	-147.2773067	-46.70147668	65.10576194	35.05475462	-26.65714928	-59.18935402	21.45640282	-36.7368405	-38.63825155	-36.15688006	8.786577259	-18.91746195	-28.15705777	-1.468420751	-14.3485549	2.770452891	10.24083108	5.738513213	-12.3946745	14.57884149	-12.54794361	4.800491459	-7.0271992	-1.06724218	-2.34954103	-2.477378437	-3.967861209	-2.103219616	-0.902638743	-1.241745102	0.533254805
241	L	Tellinidae	Eurytellina	nitens	(C.B.Adams 1845)	103078	166	113.5126526	2417.580582	358.8901237	0.25070949	1	4835.161163	227.0253052	717.7802475	0.240287861	-213.181201	60.14857539	-27.68293179	-64.94558551	7.911612065	0.504366804	7.114229218	-29.28377169	30.97685806	-14.65945755	-7.856672121	3.014696303	15.31435854	8.920647588	6.857161637	-5.541445858	-3.032912763	1.945037158	-1.064354416	0.012761874	-0.923351572	-4.95670098	3.284317346	-4.46049161	-1.017618422	-3.867398816	1.246711782	-0.538632338	6.851510194	3.075563731	-1.582072834	2.236894336	1.192616233
266	L	Tellinidae	Tellina	radiata	Linnaeus 1758	103267	282	364.3528754	3870.873011	1219.607971	0.423724279	1	7741.746023	728.7057507	2439.215942	0.23002644	-208.7939449	47.54821742	-77.4035601	-71.73301025	7.923808653	0.000602539	-20.12431558	-49.10884817	14.2885567	-25.9754116	-18.52727387	-11.70747078	7.154956216	0.305036492	5.791523415	-7.906059786	-10.4471334	-2.390882612	1.355898518	8.322154829	6.000842249	0.289079532	-1.242841721	-3.490640565	0.68289024	-4.336655463	0.753559609	0.947591796	2.607626774	1.647774267	-1.146407619	2.220283094	-2.719652124
271	R	Semelidae	Amphidesma	purpurascens	(Gmelin 1791)	102606	255	734.8541798	3544.649707	2157.765289	0.551151586	1	7089.299413	1469.70836	4315.530577	0.254044539	-77.06938369	-28.51599201	-12.79125687	7.896231073	10.95233189	5.046995236	10.22296146	-10.38967674	-15.76551128	2.612755208	-0.94132708	-3.30603787	-5.646514011	-7.250965014	2.489834319	5.100612093	4.051289199	-2.269527738	2.912697652	-5.783852988	-3.418038126	-3.948488355	2.643818051	-7.14045155	-2.727013232	-0.321534787	-4.749616578	-0.820640722	-1.473518665	-7.102391533	4.879215128	2.611723527	-3.82565493
274	L	Tellinidae	Tellinella	listeri	(Roeding 1798)	103290	280	985.0917121	4717.951613	2387.019277	0.831275325	1	9435.903226	1970.183424	4774.038555	0.292129089	-64.89562309	16.20256261	-126.1465782	-24.79581768	-1.118892819	34.0201258	-22.87306051	-4.814827663	12.53125741	-28.4463383	21.32268746	0.03643864	15.14698764	1.709431786	0.513478649	-10.09282303	3.7511647	-7.284888347	9.122644536	4.737008275	5.350453178	-6.091245836	-7.243525627	10.65989384	-5.266896118	-1.570473776	5.163914541	1.776650128	-4.270448976	-6.423973787	6.728869423	-2.135117083	-9.676471869
275	L	Solecurtidae	Solecurtus	cumingianus	(Dunker 1861)	102739	257	347.2317238	3645.60573	1019.609503	0.665223313	1	7291.211461	694.4634476	2039.219005	0.254039545	260.5486234	50.28058358	-114.1866589	-39.00663614	17.13440027	20.35887159	13.62968133	-41.06898839	33.40650347	11.60294992	5.225166043	-21.23501358	9.258345173	-18.91974894	-26.53085651	-4.326432999	-13.27966152	4.732388505	2.342755897	-1.212260352	-18.71750665	4.800447821	-5.581864982	-2.14524928	-5.250544387	-5.180631734	7.244055994	-1.415887248	0.971834186	3.10622962	2.533106144	1.417866712	4.421649339
278	L	Mytilidae	Modiolus	squamosus	Beauperthuy 1967	105958	254	266.259003	3297.593005	1283.723627	0.250395722	1	6595.186009	532.518006	2567.447254	0.171781927	17.72256888	67.63762793	130.5992981	-27.74077255	9.695022793	11.20781613	14.37085474	35.1221429	-3.787032635	-13.73315307	9.818328054	-5.412110804	1.56496732	-0.430841769	2.42690667	4.717693575	-3.54324824	4.345564088	-3.426212986	5.948479233	8.36812	-11.35161161	3.365516911	-0.533761008	1.726848774	4.932619286	-2.833238034	2.09168023	2.560523497	-5.988164619	-4.866420124	-2.686899778	-0.560594077
281	L	Cardiidae	Microcardium	tinctum	(Dall 1881)	102038	284	38.00789811	1582.746351	288.4042332	0.364343424	1	3165.492702	76.01579622	576.8084664	0.116441438	20.19391767	-168.788031	50.37583625	-14.50167979	-18.33911561	36.2271587	-2.101898243	2.17545679	-18.99567208	9.509832342	4.001913192	-6.102789853	3.598303247	1.894642082	-18.79771343	9.535609451	3.936106375	-5.045078069	-9.746853773	5.339418012	17.17329695	8.535668722	-8.817780733	-6.057718206	-9.529960916	2.626856924	-2.068811257	7.144328085	2.787340673	5.653661207	0.733328869	7.111993394	-0.188757951
282	L	Veneridae	Cooperella	atlantica	Rehder 1943	100740	265	5.218566844	872.6868631	37.57296851	0.126380056	1	1745.373726	10.43713369	75.14593702	0.121953251	24.10070565	-74.50618374	-27.18991701	10.89621696	7.393996031	8.014311491	-11.3872906	-11.70194319	-26.71783588	8.106359731	-8.051324594	-10.8332222	13.93454158	3.37788407	-19.03841105	9.665211771	-1.72121894	-2.339226302	-4.810040283	-4.371754496	-1.597442296	-7.54891526	-4.183452286	-1.358310527	0.337291172	-3.825770759	-1.863164544	-0.524047885	0.817342429	-3.615545774	-0.89031429	3.816567227	2.490522415
285	L	Cardiidae	Papyridea	semisulcata	(Gray 1825)	102137	290	16.1966154	1114.421034	80.53571984	0.465654828	1	2228.842069	32.39323081	161.0714397	0.167437449	64.78506127	-77.06074973	64.60489804	-58.48751602	-138.6769303	-30.08385794	30.57774036	85.20506951	-0.1630573	9.000140365	3.094245492	53.93458165	18.87948024	-18.77976126	45.41464606	-8.596459698	-4.313495284	4.987973946	36.78771708	36.03242729	2.88846536	-13.29535632	-8.075424819	-7.659490502	-24.39332204	-13.67117209	2.635008974	-6.074004222	1.406198812	1.100064935	1.43114935	0.737910441	0.495850653
286	L	Carditidae	Pleuromeris	tridentata	(Say 1826)	102464	276	31.64749932	867.7308261	24.8578699	0.375601946	1	1735.461652	63.29499865	49.71573981	0.560079507	-20.41489604	6.906932524	-22.63657862	38.13196648	-39.45624141	-35.87104589	-4.902944547	-3.092387349	1.045448657	-20.30796681	11.90294949	4.67110406	-22.43172833	2.238962837	-3.084666725	-3.781562772	2.843637957	8.465033173	-3.991129372	-3.835319837	3.12108618	-6.07885311	-3.285467929	-0.881388635	14.57478823	4.582364601	5.265906871	-5.677131958	-10.36349068	-8.439790221	2.342010679	-6.24108908	-4.221251264
288	R	Ungulinidae	Diplodonta	notata	(Dall & Simpson 1901)	111405	261	101.8846956	1832.794325	272.7802738	0.21779823	1	3665.588651	203.7693912	545.5605476	0.271935473	-24.16621244	-5.872517177	-12.94277009	25.39948451	9.832134956	-17.99855415	-4.505674194	5.857006274	-0.204192616	8.79461828	-5.124381045	4.342190887	5.868644382	-7.113429718	-1.189558762	6.651500759	4.727523589	-7.781169906	0.985965857	0.191775234	-3.011709155	-0.49707554	2.582554752	0.519021456	7.985074756	0.500431048	2.653056971	1.196833089	3.201763745	-1.790427182	1.737050513	0.755593251	0.543064305
304	L	Cardiidae	Serripes	groenlandicus	(Mohr 1786)	102693	243	2941.612748	6176.328201	14100.36569	1.165269983	1	12352.6564	5883.225497	28200.73138	0.172609815	15.82919321	-88.82109183	22.81641703	19.53481311	-29.59518112	-7.407767446	-15.95439657	-16.19838416	-5.489712	8.608241466	4.468222719	-5.490489849	9.977865621	12.03440541	-8.677319059	11.52207336	1.21912397	-0.287195053	-0.220678296	-3.294978192	3.171487218	1.984561654	-8.734382855	-1.516632069	-6.609290687	0.872539017	-0.785967873	3.249432324	3.625666647	2.13094015	6.989037829	-1.128446506	-0.367218494
321	R	Crassatellidae	Crassinella	lunulata	(Conrad 1834)	105280	209	0.638992186	280.9373972	1.061390633	0.133736938	1	561.8747944	1.277984373	2.122781265	0.375793133	-93.79562861	-21.38493506	55.92032844	12.72255481	20.96042209	42.66553635	26.95201489	-34.58220969	-0.034567439	4.771702334	5.239529178	-6.781075186	-42.12092641	14.42102163	3.922707524	8.816783395	9.03143315	7.852442844	1.982292759	-9.473694548	2.509870851	-1.881815634	2.874239142	2.894583077	-3.760281437	-7.6223449	8.973406984	-10.40932797	-2.355035952	2.011358862	-2.462991402	-5.103003299	14.33777111
331	R	Carditidae	Pteromeris	perplana	(Conrad 1841)	102565	275	12.14427429	672.9006466	10.33912561	0.251505846	1	1345.801293	24.28854858	20.67825122	0.540144033	-97.04518048	39.72259982	32.97037402	40.70392121	-12.94772261	-5.659717655	7.911146983	-13.54973477	1.293609373	-18.04004015	10.4700374	-11.26381731	-34.23723986	8.568385885	7.312979872	-4.928967155	-1.148671114	4.464529131	-8.034615482	-1.594075928	0.283017406	-0.826904101	-0.358793843	2.987498182	1.389283063	-2.388924838	-0.140779465	0.846133164	3.938761471	-0.62768907	-7.597000503	-1.532313265	3.226884649
333	R	Cuspidariidae	Cardiomya	perrostrata	(Dall 1881)	103919	199	1.304088304	450.753792	4.627374379	0.1399899	1	901.507584	2.608176608	9.254748759	0.219859481	-41.04822018	-67.24619856	-48.74820027	-124.8425965	2.987776827	81.30554355	44.58544602	67.56824243	32.25914983	-33.87840107	75.36430347	-6.088377154	6.123508922	-19.10565777	21.76424944	25.67531951	-15.91435916	23.51849145	-9.155171354	-8.937455159	9.63106266	21.19265461	-1.547378271	13.55203162	-8.501673849	-7.45436214	17.66314405	-12.44017723	-20.78035045	-1.286708776	4.836541765	-4.777937928	-7.524935384
334	R	Veneridae	Parastarte	triquetra	(Conrad 1846)	102139	266	2.456004495	398.372005	2.958595409	0.112053693	1	796.74401	4.912008991	5.917190818	0.453589284	-45.70385323	-21.21357815	56.26397424	21.19908381	-4.040760652	-30.01938158	-12.32834446	5.124281196	4.441655117	-8.919641013	10.31000948	2.156931693	-33.99641121	7.805228521	9.087214545	7.208032248	-3.904406642	-4.967150728	-4.612628006	-2.767719768	-4.953744478	-11.04159386	-8.161300475	8.041103623	1.93764535	2.730310671	-2.266756825	0.209322744	1.293540609	2.253849924	2.546098807	7.891979858	2.66249419
335	L	Lucinidae	Pleurolucina	sombrerensis	(Dall 1886)	110123	195	5.658894363	613.7317027	15.46038293	0.137697333	1	1227.463405	11.31778873	30.92076587	0.267949243	-52.27826085	-115.8663457	37.13779491	17.15391116	4.915848042	-28.18554945	-11.56462733	11.01286578	13.38274662	-20.70919824	-8.459741147	3.100854439	-3.005228504	-4.753826284	-8.409191652	3.290594971	-10.16164546	1.052080613	-7.397258974	-7.907152625	-5.585655176	-1.797830214	-7.998716894	-3.965155439	4.827794983	0.04210545	-2.802605905	12.67058779	6.696976599	-2.505981136	4.856908417	2.120684453	1.498882181
336	R	Lucinidae	Radiolucina	amianta	(Dall 1901)	110132	197	7.020497002	541.7509322	7.537668673	0.213713271	1	1083.501864	14.040994	15.07533735	0.482237746	-73.72273375	-23.65427503	8.159588948	37.57789884	-10.82072716	-16.7377057	19.10495741	20.17226204	25.43794186	-38.57924615	-14.19488218	-4.351678188	-28.16012272	-13.2434827	-6.736128912	1.638569992	1.987251099	-3.847194584	1.65441217	2.175942762	-0.012388504	-0.628098621	5.322740454	2.637544135	4.461115494	0.441999077	-10.34612187	3.180975426	-1.728668272	-12.31677608	7.829932679	-4.112650127	4.051240674
337	L	Corbulidae	Juliacorbula	aequivalvis	(Philippi 1836)	100041	203	3.379354465	496.2525489	6.216745754	0.358723198	1	992.5050977	6.75870893	12.43349151	0.352159147	75.01682882	-104.4059238	-53.1354879	-32.44121124	-13.62957022	-9.747727716	-68.17617974	-12.33075497	-10.56870729	15.72960406	-0.655702201	36.62542218	-33.74948042	8.723734846	-6.247654311	27.94533548	-7.425045201	2.988986888	3.45449373	13.32435795	7.467642231	-1.031350526	2.389342653	14.56573134	5.118741423	2.758993241	8.591127417	2.344159334	1.048280683	4.003981663	6.45442675	3.850707837	4.635808547
342	L	Corbulidae	Caryocorbula	dietziana	(C.B. Adams 1852)	102095	272	7.851535348	597.6196983	9.43471572	0.246737238	1	1195.239397	15.7030707	18.86943144	0.454206948	-135.1432512	-48.51274723	-7.660535458	-42.19062359	32.11488781	44.8620703	-6.013311411	-3.184731578	21.4398614	-7.789124753	9.926871242	20.32224421	-32.75458166	-8.26854819	-7.558044682	3.437534413	5.70616595	10.60621405	-8.474645689	-5.534427386	-17.25710106	5.219813162	6.357597389	2.270651139	-10.08438012	-3.841589441	0.91932107	-1.055094956	10.37052553	-7.217195847	0.493170988	-6.659925433	2.424819478
350	L	Propeamussiidae	Similipecten	nanus	(Verrill & Bush in Verrill 1897)	100892	202	1.048665862	431.2061737	2.276886026	0.086839381	1	862.4123474	2.097331724	4.553772052	0.315335889	-50.64001878	70.00697327	-29.17616674	29.30770191	11.6934218	-24.96044433	21.63723313	9.271706638	-3.717460622	11.77407068	5.890390781	5.910824188	-2.16597953	2.794214043	4.277112855	1.276504858	-10.26477054	-1.095681501	-9.741306169	-1.83718599	6.987945469	7.849400835	-4.016115727	10.89078505	5.616438484	-1.446827397	-6.090534684	-4.03594735	-4.766445254	1.653625916	1.025735389	7.647773171	7.17289096
352	R	Corbulidae	Caryocorbula	cymella	(Dall 1881)	101860	204	7.713536341	629.49325	13.66390152	0.272428679	1	1258.9865	15.42707268	27.32780304	0.360826044	78.05824503	-127.3316855	-45.72805095	-31.60865488	14.98861385	-20.83418911	-2.079400914	-40.43704941	-28.68113111	16.14728243	2.903006165	11.88243038	1.19501416	16.12224284	-1.726804721	18.84353404	-7.899213595	6.360812918	-0.507911852	16.54217569	-11.35133846	3.196857467	-9.250273444	7.309776914	12.30030449	8.059873295	-2.937519368	1.784560109	9.022918038	3.454995403	5.414929723	14.43648083	3.916303735
353	R	Crassatellidae	Crassinella	martinicensis	(d'Orbigny 1842)	105382	208	3.348973411	481.065907	3.406928532	0.30141715	1	962.131814	6.697946822	6.813857064	0.495710778	-97.01465226	64.55531782	-11.66720775	28.9137103	-12.12691071	8.712897797	11.88048181	-18.52081321	-0.252762563	-16.15398986	-4.586999509	-23.23183872	-31.4953548	14.55530282	-3.299736605	0.210164011	-6.733530815	12.55100092	-4.653522399	-4.857639474	2.497448678	-12.39956429	-4.004649174	2.665253704	-12.11587172	1.070801707	-3.467886264	-1.863536891	-3.457158015	0.376662994	-3.642266734	-0.292792199	2.041987469
355	L	Nuculidae	Lamellinucula	crenulata	(A. Adams 1856)	104561	201	5.250043222	543.88284	6.799951724	0.06566578	1	1087.76568	10.50008644	13.59990345	0.435688417	49.25801521	-13.99495254	-30.84439225	34.06866763	-14.19559725	-44.01994735	-8.137345886	2.326933556	18.67518699	-1.639234435	-3.049410326	-0.532504827	5.284611304	6.991862023	1.103126299	17.60743575	-3.151095681	-11.01800476	2.978743429	0.962292519	-7.92138302	0.637194157	-1.386906637	10.14615422	5.215938795	2.39945282	5.295397033	0.222593237	3.27556094	4.263727145	-9.269979345	-1.3032292	-0.821884038
356	L	Tellinidae	Cymatoica	hendersoni	Rehder 1939	112297	206	1.969043037	609.3885321	7.701064178	0.098153092	1	1218.777064	3.938086074	15.40212836	0.203621635	-163.7038574	11.47871032	-40.05434005	-66.9141415	10.60197183	-0.618839331	-30.62333082	-16.14376438	53.12555742	7.551362015	3.342891266	14.75547012	14.20962194	1.324936036	-3.753959186	-13.72832997	-7.78997744	7.785405667	7.841899522	-12.15572402	-11.3144843	-15.59843115	3.222220591	-1.581683058	-13.36688305	4.732725151	2.957925592	0.54152067	-1.59896392	-6.574511594	-5.484074319	0.404622009	-0.460772263
357	L	Tellinidae	Acorylus	gouldii	(Hanley 1846)	102983	260	26.1832544	993.6315392	38.88619688	0.178888288	1	1987.263078	52.3665088	77.77239376	0.402389353	86.16782724	7.571681216	-34.75214421	16.37738478	-0.769544489	-42.84258637	-0.432356209	7.538194779	-6.281579424	-7.185647672	24.25137234	-12.97742472	-4.786282054	3.625765748	5.128071629	5.019705902	2.891833786	1.02884878	11.75394276	-5.922100232	-6.980625393	-9.055060864	-5.798543976	1.65692196	-2.111703223	-2.954999988	-3.228040304	-0.313349955	1.010197129	-2.887504216	2.5344833	-4.875151752	3.401872818
358	L	Verticordiidae	Trigonulina	ornata	d'Orbigny 1846	103896	264	3.905210054	548.5908026	5.941763372	0.267641802	1	1097.181605	7.810420108	11.88352674	0.396589885	1.998819981	45.1203483	-4.800974195	113.0542187	25.08856815	12.31312846	-48.07303733	-26.43154429	-27.5240039	-16.37696379	-22.30494406	-23.6700476	7.326283698	5.733042009	-0.874518266	14.10690776	4.345913111	6.053386956	6.182540867	-4.141164804	8.640376613	-3.350593885	11.04321477	6.122722743	3.059499335	-1.212518255	-14.99249035	-10.95475239	-5.288978197	-6.376074922	2.195407052	-1.114510982	-3.327725985
359	R	Corbulidae	Varicorbula	philippii	(Smith 1885)	105088	273	15.08153526	756.0810192	28.50570957	0.185296615	1	1512.162038	30.16307052	57.01141913	0.346007997	63.81553434	-188.1064143	54.95548656	4.123922478	13.67205704	-64.87045806	-55.69112621	-22.35710405	-3.679245853	21.56571543	69.56532245	8.626444241	34.40012006	-37.05647927	8.389953568	-20.98716099	6.757449483	14.22074074	-10.56524601	-7.400639703	24.04626632	-2.920797446	-4.856429628	21.88036032	-10.31747838	5.00258	-15.77765072	-14.77231068	0.388687035	-16.29145476	29.90965298	10.07760964	23.5565892
367	L	Veneridae	Globivenus	rugatina	(Heilprin 1887)	101332	447	8346.462619	6462.417613	17627.66401	2.424850669	1	12924.83523	16692.92524	35255.32801	0.321337566	23.1873354	-121.3798637	34.0753503	35.6572174	-6.751407887	-9.77226009	2.918307611	6.583737871	5.460106507	-28.78211142	6.68021916	10.83400692	9.386536559	13.52202818	-9.24218611	-34.13348121	8.572792947	11.9233575	-9.749282089	7.02965525	6.495363333	16.04605016	-1.418926056	-2.76426855	1.070764277	-3.57172647	1.728215527	-8.134720729	6.094309215	-2.646523219	-2.107160401	-2.698624147	8.627424867
383	L	Veneridae	Dosinia	concentrica	(Born 1778)	101034	387	4592.965129	7554.919151	17220.72039	1.449228014	1	15109.8383	9185.930257	34441.44079	0.210554293	-10.9369649	7.829213113	-37.76444266	20.43894538	20.4892389	-11.8149374	-1.909671932	11.07302665	-11.22210655	3.752297445	5.65266414	6.064323699	15.13033504	-5.751300854	-6.911519688	-1.478940654	9.730817082	-0.355971133	-1.37390226	5.48441043	0.604606627	8.249828882	2.42967498	4.853156966	2.830234681	0.232952438	4.091006359	5.457111709	3.950359139	0.327436684	-0.319113833	4.690482777	-1.483864355
395	L	Veneridae	Hysteroconcha	dione	(Linnaeus 1758)	102349	420	1837.271566	4466.76347	4442.180744	5.531831447	1	8933.526939	3674.543133	8884.361488	0.292584683	68.48521023	-61.91448916	-11.21698353	22.14056283	7.510504211	-62.57787378	-23.01187083	-15.8759068	-14.17661681	5.351373502	16.55546991	-0.965438959	31.56172963	12.87507815	9.160087896	-2.683933808	6.006113479	-6.093752284	5.04012788	-18.0987549	-6.685431308	9.013804117	6.2010091	8.81511088	-7.246753665	-9.536142913	-2.044944174	1.261374422	0.67945043	4.018677522	-2.556701505	-5.050170837	0.687176241
401	L	Veneridae	Puberella	crenata	(Gmelin 1791)	112313	351	12063.33563	7470.845499	20267.91706	2.405107467	1	14941.691	24126.67127	40535.83411	0.373116865	71.94716052	-65.80796249	-32.03871443	29.21214498	4.811120826	-38.90277808	-4.815313611	0.038833174	-10.31148983	-20.89724671	6.716767341	-8.974998704	10.34791319	18.96684159	0.194468755	-14.22663939	0.193899404	-7.574397616	-3.862582987	-0.427302504	0.673631847	8.450013828	9.819625585	-4.738293892	-5.208305995	-11.49664853	2.562494178	4.646770339	5.151117942	0.039871532	-7.732585489	-8.870610523	1.941385653
405	L	Veneridae	Globivenus	rigida	(Dillwyn 1817)	101331	446	8338.56401	6312.279571	12809.30601	2.370527979	1	12624.55914	16677.12802	25618.61201	0.394298055	20.96676983	-53.17394282	-22.84536395	31.18086539	40.79330323	-2.721969553	16.10386538	16.41131819	10.83567606	-22.48323507	-5.781369039	19.0993545	-0.27136478	6.952330411	5.845018492	-15.05768894	-1.381327461	2.241021925	-11.96761272	8.854687207	-1.04356869	7.311043395	-6.389702144	-3.318766702	2.343713258	-1.155441119	5.216641405	9.567870449	4.570793206	0.361940333	-14.48957541	6.164946308	6.087622692
469	L	Veneridae	Costacallista	eucymata	(Dall 1890)	100492	338	760.6104861	2986.927185	1468.793882	0.598836252	1	5973.854369	1521.220972	2937.587764	0.341172062	36.39409226	-74.24518498	-14.40827332	21.35786357	14.90262884	-17.42461534	2.509128625	7.432900083	-3.035062284	-17.78888485	5.252109711	6.201470602	10.40980796	8.327357901	-7.122811394	-2.464930484	3.221396675	-4.305905173	2.284410876	7.753500704	1.508648245	11.53871429	-0.035966108	5.748103294	-6.177207842	-11.23391833	7.098885607	6.58432883	7.538167148	10.09079802	-6.07116302	-1.54869951	4.96713504
494	L	Crassatellidae	Crassinella	dupliniana	(Dall 1903)	105383	403	0.765853254	261.8942979	0.667282619	0.10327457	1	523.7885959	1.531706509	1.334565238	0.534389843	-33.40722479	27.26834263	-0.199143593	50.98263808	-43.82439934	-39.26478954	-13.2225544	-29.42543579	-21.74628697	-11.36591303	-5.493780439	-8.961962973	-46.8798419	-4.22897575	-9.362283567	-2.375636085	-7.783352092	14.46264983	1.075270895	-4.760984251	9.341821811	-4.060847673	-4.183761876	5.7202713	-7.705258745	2.320819597	-1.326117105	-2.571110703	-10.95255356	3.183803556	-2.144614837	-1.971297733	4.327752712
495	L	Nucinellidae	Nucinella	adamsii	(Dall 1898)	105922	417	1.166386492	404.7020798	3.560931184	0.095968222	1	809.4041597	2.332772984	7.121862369	0.246733258	25.21880194	-38.45671051	50.78125047	16.316269	5.743791409	-23.44631535	-4.8972124	6.999563017	0.490472471	3.594165729	-0.580660878	-4.527322278	-5.451903476	-10.97732971	-7.709841455	0.503601821	-5.593553762	-3.096582106	4.558133463	-7.371311728	-8.523344211	1.575981346	1.118856852	3.054152511	-1.232924635	-2.54591396	5.073683691	1.276286024	6.871373864	11.80273743	-10.51844059	1.443832468	-0.958297105
496	L	Ungulinidae	Foveamysia	soror	(C. B. Adams 1852)	111450	407	0.824796272	428.0799636	3.708382433	0.06446503	1	856.1599272	1.649592543	7.416764866	0.18194656	-40.20208068	-24.97631189	-1.854404121	5.847845771	0.915376807	-16.5998639	-6.547028761	4.729817375	-12.39723125	13.06910363	7.998104306	7.3134861	6.266392503	3.948858207	2.327866789	1.600679744	-0.524397826	-6.958832852	5.305070574	-6.900629154	-6.694675376	-4.820511155	1.718814452	-1.289237372	5.381949676	2.406004337	-1.756419066	-0.479747347	0.123790555	-2.235413155	-5.406445661	0.749293339	1.702694531
497	R	Nuculanidae	Saccella	concentrica	(Say 1824)	104953	415	7.579120673	691.7114803	13.08924898	0.134963096	1	1383.422961	15.15824135	26.17849796	0.366701428	-64.58832792	-10.42504003	-99.67783203	-71.03814048	8.9013812	24.72708338	46.53541217	31.94690698	32.10260819	-38.25065978	8.645150602	25.22851313	-9.967586866	19.23051771	-8.35618515	3.693110679	0.319823459	3.999036753	13.52171411	1.833903246	-1.106874356	-0.556566748	-8.295916417	-0.388626588	4.819766767	1.979402919	-16.92990808	2.78661432	-1.123531677	-2.832224723	-4.609764236	-8.2711014	-0.811605244
498	L	Carditidae	Glans	dominguensis	(d'Orbigny 1845)	101310	419	13.19880559	729.2934177	21.84110235	0.301155508	1	1458.586835	26.39761118	43.68220471	0.376679231	29.31603946	-69.34885823	5.88948623	43.53535464	-28.42973529	-2.15880148	-16.50507734	28.66248032	30.6798694	-37.76937098	-5.680733833	13.61937631	4.57070869	-17.30203509	-9.911497326	-9.447206237	4.567171301	-10.60159141	-7.178648292	-17.00111499	0.934085382	6.213623246	-5.269371955	-8.732622352	-7.569020796	0.322180685	-2.697578893	5.76804085	-11.18297506	1.173916476	3.679152826	-11.09479734	3.706024984
499	L	Cuspidariidae	Cardiomya	costellata	(Deshayes 1833)	103737	405	0.639709003	435.2299837	3.765895959	0.061339608	1	870.4599674	1.279418006	7.531791918	0.145203442	-129.3509062	-32.48838738	-48.82077311	-142.3458335	1.162666046	-0.692242437	21.47118231	15.6173517	10.95644642	12.74061102	-60.85447291	51.8427737	5.260932097	18.64869958	-1.27921672	-12.58991817	5.186414163	-2.405245697	29.43163431	9.631427214	13.02615142	-22.20443594	-16.67003646	23.66126877	-8.071776611	6.942188758	8.432661598	1.589178572	6.400339172	-5.328072528	6.602729403	-5.998957261	1.480947302
500	L	Semelidae	Ervilia	concentrica	(Holmes 1860)	101133	412	2.392054625	473.2152239	4.226678325	0.129233895	1	946.4304478	4.78410925	8.453356651	0.361406729	-86.21472325	-8.395034065	-32.84562286	16.32088408	7.297999284	36.78600896	2.768943696	-30.21011059	-9.457869214	-5.274700897	-1.200133315	-4.138692751	-22.20598084	5.37343369	-4.51168684	-1.106510822	-2.280852072	1.902438625	-6.619354876	-5.157052911	7.076906465	-6.073642956	4.683940785	3.528261837	-2.304899571	-1.998781675	-0.303471816	0.85517395	0.471540982	-1.279652179	-1.717426931	-1.191368529	5.91375291
501	L	Nuculanidae	Propeleda	carpenteri	(Dall 1881)	104545	414	1.373431139	517.4522961	2.251492782	0.098315548	1	1034.904592	2.746862277	4.502985565	0.378885507	278.641444	94.86351174	-89.77180308	-127.072789	-58.66721071	-80.54927538	-30.94500199	14.12662842	4.350232136	16.9649155	-43.20186586	12.67515969	-3.548828757	9.797276641	-9.885989073	7.940832927	-5.661862584	11.73664932	-8.321692137	-2.049440312	10.42080098	0.600921906	3.43783879	-2.969321191	-2.42388463	0.707430063	-1.135988403	-0.590724369	-12.25636929	1.117972881	-1.17331131	3.430469274	7.008082942
504	L	Tellinidae	Macoploma	tageliformis	(Dall 1900)	101802	404	1725.750998	5450.622975	6230.056539	1.349952826	1	10901.24595	3451.501995	12460.11308	0.216917138	-215.4996376	-5.684575969	1.376878632	-77.89465493	37.61428578	-20.65082412	-10.6672091	-31.95942109	33.30928408	9.809102981	-7.345616557	-3.853091987	1.660656937	-4.153031247	7.294313403	-12.69730087	-3.372255633	6.210191754	-0.219723558	-2.230474265	-6.592397916	5.549301675	2.534560448	-2.618421909	-8.0590002	-2.476238319	9.448607612	-3.366014536	-5.703829185	-0.563190833	-5.516245119	-0.787704742	0.572532171
508	L	Veneridae	Transennella	stimpsoni	Dall 1902	103408	452	35.3573239	1111.507557	47.39108118	0.452679311	1	2223.015114	70.7146478	94.78216236	0.427287074	-28.12602669	14.98621528	-46.00507059	25.6303959	-15.07094289	-0.594255746	-13.06145373	2.079068805	-11.18382665	-3.868573076	6.852833733	-7.392853668	-8.580149933	-7.709018712	-2.15916681	9.57102157	4.127255648	3.089069217	-2.576563979	3.271264424	-0.257276174	-2.527274063	1.459921319	1.111874705	0.411174737	1.831223117	2.960894309	6.347008976	2.958479802	-0.162118792	-0.541803483	-1.126101577	3.568362338
511	L	Veneridae	Chioneryx	pygmaea	(Lamarck 1818)	103350	346	43.62611493	1123.219598	58.7296879	0.710545562	1	2246.439196	87.25222987	117.4593758	0.426220241	111.418936	-18.47280783	-29.3321724	16.38695982	24.60293609	-31.69256941	-14.64737452	4.546333935	5.127459127	-8.81617229	-7.324216907	5.697180433	-2.755343137	4.79167206	17.05912894	3.575503821	-7.197188448	-7.924311486	2.160582502	5.185222316	-6.556292521	1.615390332	0.838624432	-1.167566171	-4.916499055	-3.36274683	-3.539291627	-5.425452364	-3.262318606	5.965966913	-4.940497415	1.060607695	3.521275496
540	L	Veneridae	Pitar	albidus	(Gmelin 1791)	102363	583	2099.167724	4558.008536	4899.780455	1.175246272	1	9116.017073	4198.335448	9799.56091	0.29992617	63.45599422	-61.89021215	-23.57326696	16.16719491	-4.747407352	-27.32153748	-20.3032139	-0.915030733	-15.46979827	-5.263930437	2.497916582	-5.084794074	9.755553862	1.592920825	-12.36353361	0.925546213	5.66126517	0.791883167	3.500451897	-0.204825813	6.637810159	6.921200498	2.025668577	0.708476658	-2.67210061	-8.725793118	2.54045458	0.759398833	-0.386713168	5.679480315	2.322625979	-6.530224003	1.572445866
547	L	Myidae	Arenomya	arenaria	(Linnaeus 1758)	106058	601	1561.370249	5694.991128	7433.71817	0.93652075	1	11389.98226	3122.740498	14867.43634	0.173580311	-47.61475655	-19.93550335	-92.22741066	-12.92949179	14.71359658	46.68697422	3.243838006	-9.141523202	-27.30593708	-10.40532143	-5.850316033	-4.495883306	-5.97168267	-1.682234278	6.40034678	-6.510745322	-4.223112384	-14.49856186	-1.74212653	-0.628250361	-6.448025786	1.592214567	0.933276877	-0.37102802	-0.325316382	-5.783358894	3.656678527	2.416107372	2.27609392	-4.48765761	-7.537618374	6.224799394	1.267857879
566	L	Pectinidae	Chlamys	islandica	(Mueller 1776)	100651	599	2277.473904	7199.364957	13385.46619	1.343995442	1	14398.72991	4554.947808	26770.93238	0.145405262	-6.738825821	46.6846089	9.101917161	21.56100486	14.31804345	20.29282497	18.25933649	0.583814521	-10.85289197	19.65757994	1.86956696	0.517137865	-4.84502235	17.24357493	9.370424412	2.858692411	-5.373448493	1.15586371	-2.746661103	-4.011263229	4.401559808	0.700949217	-10.6203775	5.562738685	-4.398366514	3.84290169	-2.568238696	1.791467985	-1.912340331	1.833761647	0.082434516	0.804659404	2.198178653
570	R	Mytilidae	Modiolus	modiolus	(Linnaeus 1758)	101929	602	3146.911274	6412.473992	8335.969089	1.245869532	1	12824.94798	6293.822548	16671.93818	0.274052431	-11.86103558	94.29750806	124.9376821	-4.430158578	-0.747246515	24.31773302	31.86261033	16.48561044	8.185000638	-14.68222477	15.02733436	12.77253929	-1.770600184	3.15523593	3.675566761	1.111149278	-1.597676128	0.99048422	-4.304280602	-1.832645863	0.683757819	-6.500438356	5.62141365	-5.625835435	6.644940624	0.338185227	5.171758226	-0.276628765	-1.147926763	0.158377591	1.028235871	-0.344885873	-1.293418169
575	R	Mytilidae	Mytilus	edulis	Linnaeus 1758	102015	604	1695.505004	5638.728148	6976.64517	1.75813944	1	11277.4563	3391.010009	13953.29034	0.19551149	-109.6392028	66.2508986	167.546958	-5.757799696	30.8728818	16.25320805	22.92697112	-11.56294574	6.066466008	-11.81768692	14.16334226	-9.107567572	-25.48369828	20.34436318	1.019037395	3.149146265	-7.131505124	-0.133791892	-12.31082	2.841984554	14.99511475	-5.573984018	1.534635546	-2.100905413	8.708656797	-4.07941237	4.431868152	-1.101027323	-6.705779522	-1.299192983	2.969319106	6.872712032	0.287968629
594	L	Veneridae	Lirophora	obliterata	Dall 1902	100637	501	1407.053888	3117.059065	1275.706673	1.825224684	1	6234.118131	2814.107776	2551.413345	0.524479862	114.3710502	-32.06208929	-38.02443001	24.19743223	11.16697804	-56.77878087	-3.4301677	-1.044731672	2.861759678	-18.90998625	-9.150630281	-0.58801988	0.256410795	25.54946922	21.47028094	-0.180932875	2.985164137	-2.993630179	-11.26834313	0.363723781	1.237881894	3.293458455	17.09557918	4.002003414	-2.015884444	-8.546710326	-2.250228384	-0.742020237	-5.158386614	4.540882194	-11.13170797	0.399894023	2.94244729
613	L	Pharidae	Ensis	directus	(Conrad 1843)	105973	609	3199.906168	12224.968	7357.510801	1.281653837	1	24449.93601	6399.812336	14715.0216	0.303095556	141.9538466	212.0249062	138.7782916	-84.23322432	4.67582165	-23.00981883	-41.97035886	3.384017242	-0.715674745	-28.87203047	-11.91837594	-2.76532295	7.787578637	-3.697348362	-28.47304767	-3.011845065	-3.875449936	3.173059312	7.292949829	-8.365486982	-11.6379953	12.73587206	-14.46729469	5.667446086	-2.872869084	4.729437785	-6.205290838	-5.489690506	-10.20038095	7.299137847	-3.168705167	3.3515186	0.54709971
614	R	Gryphaeidae	Hyotissa	mcgintyi	(Harry 1985)	105239	610	15819.36333	7874.502895	4148.288893	13.44167039	2	16682.24097	54211.56218	35630.57237	0.603409107	-26.40163419	88.66280291	-88.84515589	73.90834796	-58.13672168	-83.64025879	108.7527597	-19.16131431	-29.01508356	38.82091027	-25.95459463	22.01646869	33.19054712	-66.57999462	-46.95065231	-11.55538154	-23.72053089	18.24772747	-18.7278873	-3.635320711	-5.607309285	-24.10551148	10.46185969	14.50968144	-31.58642409	18.47520877	-7.659053925	-21.66981322	-23.43972453	13.91699867	-8.116731001	-11.43085123	-21.12126917
631	L	Arcticidae	Arctica	islandica	(Linnaeus 1767)	100269	605	14882.54516	9573.011809	44011.47674	2.769553544	1	19146.02362	29765.09032	88022.95347	0.252700439	37.89042407	-36.73142079	-22.57101396	28.85751441	22.77281517	-24.7679539	-21.19967762	12.38495867	4.210688398	-7.948654522	9.343661591	17.08533341	19.03143453	9.594387441	12.13973072	-3.699592616	8.723910741	-3.781553043	-2.113625198	4.813847375	-4.778575012	2.176611002	1.373666435	6.820116783	-1.700733048	-4.295843578	3.802818392	4.765146267	3.413665729	6.199181338	-7.482147394	5.591835168	0.376324427
633	L	Pectinidae	Placopecten	magellanicus	(Gmelin 1791)	102450	603	18556.77273	12182.91581	53805.549	2.436432051	1	24365.83162	37113.54546	107611.098	0.256442473	-36.09635719	56.86121096	-22.50979886	20.29705217	24.41587547	-13.58406537	5.988720027	16.79812124	-11.59350168	24.21047768	5.987527049	-1.971077691	4.249815375	-2.538054619	1.452819847	-5.675330798	-1.573274401	14.91268271	5.33480237	2.561326303	0.692353974	3.125098	-8.094414965	-0.816326621	-0.125998118	5.964679272	-7.433705457	3.66112109	2.012021737	-1.808608589	-1.104469198	-1.098116288	-0.795048837
636	L	Gryphaeidae	Hyotissa	mcgintyi	(Harry 1985)	105239	610	38392.19885	8807.738079	31482.28348	13.44167039	2	16682.24097	54211.56218	35630.57237	0.603409107	-0.332344989	-15.96766612	-9.264825167	6.356781161	-90.94585014	-15.66414212	-25.72000113	8.651992767	-1.685743623	-14.01351973	-101.2545594	-68.03520554	-1.820911908	19.7971675	9.337173938	10.10489731	97.86926712	33.408837	33.11969957	-11.19145335	0.303922768	11.67341213	-49.78322734	-15.66209979	9.241586993	-20.94909573	-7.126712365	-31.9464318	-6.846068135	-5.306323661	-0.588175355	8.578409794	-15.06725533
641	L	Astartidae	Isocrassina	castanea	(Say 1822)	105321	588	1208.906183	3019.52709	579.1309148	1.963919368	1	6039.05418	2417.812367	1158.26183	0.676107998	-52.66708116	77.16015085	-25.10345639	49.2239429	-36.06193519	-12.88028529	-29.76185069	-19.99853802	-20.17586746	-3.057245933	14.03865638	-1.63358508	-16.40977395	-0.50193805	-7.600703754	-11.61462105	-3.94205352	21.66403934	-2.182509076	-2.788101866	1.292259269	-1.587922581	1.226909733	0.184658433	5.687970109	6.229331592	5.825959299	-8.491021951	2.318081956	-3.201660679	-6.279138254	-2.345168348	-0.798444618
654	L	Veneridae	Liocyma	fluctuosa	(Gould 1841)	101674	498	25.30021794	1295.428723	91.93560111	0.111678401	1	2590.857445	50.60043588	183.8712022	0.215806211	23.44917017	-5.748286858	-61.9555386	21.96098808	3.245829273	3.723390018	3.169621499	17.58279841	-6.265173741	-12.81246923	3.099511198	-6.762158185	10.71561811	2.785625413	-13.94261535	4.490795179	0.390212732	-6.4615551	5.226133316	7.853980696	3.639710962	-3.446742743	0.699391611	1.914574987	2.65091716	2.596202063	2.348607541	1.713002003	0.365116462	-3.420555154	0.112571717	-1.55094295	1.513450055
685	L	Lyonsiidae	Lyonsia	hyalina	(Conrad 1831)	104130	592	7.577766694	1441.35988	120.2508605	0.193251531	1	2882.71976	15.15553339	240.501721	0.05928067	238.079943	0.864466219	-99.63093361	-103.0991921	9.992381794	-41.7012976	6.748841989	-24.44083554	14.01301773	-16.08042122	-31.92469847	-33.48167504	4.575177684	16.83113279	-11.39448813	7.733401498	-23.97288871	-1.122908553	-31.16101719	18.4211283	20.49581384	-2.746289229	4.465032232	-2.182606483	5.834643185	0.941622324	-4.050755989	-1.281737861	-6.444549648	-6.867687298	-3.055793005	-4.330985486	2.772395833
695	L	Veneridae	Tivela	mactroides	(Born 1778)	103384	786	2852.034434	4810.152338	5551.115337	0.921615288	1	9620.304675	5704.068867	11102.23067	0.339400643	-18.09567488	-51.74855082	-1.966600107	16.14083022	-37.7569159	-1.166870169	-11.05441653	-21.88579866	-0.100703738	-4.705241498	5.723353834	-23.37274631	-27.14986269	13.85045369	-3.369092347	-5.732575565	-13.81516135	-6.639817242	-11.68753213	-9.276507702	-1.164950732	-4.343264056	-0.939607624	1.875218986	-2.284331368	-9.122367179	1.774616242	-1.097584117	2.16947262	7.006023464	3.251924454	2.638274336	6.41259752
706	L	Glycymerididae	Glycymeris	undata	(Linnaeus 1758)	101372	742	4837.561272	5254.237664	7914.615212	0.476569976	1	10508.47533	9675.122544	15829.23042	0.379351813	-11.94520168	-78.06001349	35.50276986	39.89779681	-66.28312764	5.117234108	13.83525002	-18.52095685	23.52532655	11.04386972	-0.513762834	5.9329501	9.346447854	-0.40768022	-6.546208831	-10.77287071	-2.408047504	7.61264643	9.59583732	-7.006017355	-15.89670243	-4.304594017	7.442086657	-7.341838046	15.12948965	-4.571500281	3.316811841	1.531161314	-4.860220751	5.490748776	14.10255716	1.986137812	-3.223662883
708	R	Chamidae	Pseudochama	cristella	(Lamarck 1819)	106343	712	7671.610976	5362.136752	6100.203893	7.496680956	2	9805.110862	11630.1077	7537.726066	0.606751281	-80.70498327	-87.6030082	137.9050996	30.14218053	59.45949116	51.31403208	-75.27048622	35.02611849	-93.17889277	-33.66718213	-23.22210509	-6.920011447	21.8705105	22.36874987	33.55855323	-14.77143168	34.87097566	14.09430187	-5.553655585	8.569926682	-9.186012953	-12.66944337	-10.7004992	-31.1843896	10.93088432	-3.090355904	16.91950131	-10.14096689	-15.70902426	-5.852831343	5.233329398	0.399162059	23.68648685
711	L	Mactridae	Rangianella	flexuosa	(Conrad 1839)	105751	732	6146.723507	5179.134485	7006.019545	2.982419147	1	10358.26897	12293.44701	14012.03909	0.467333961	0.759935655	-80.0646158	-18.30269183	14.1019674	-48.70514678	10.34529631	-5.904761361	-1.672577465	29.8915387	-24.36064916	25.89396885	-18.82921932	20.38194021	17.37618559	-12.49908794	-44.06243663	-8.977473904	6.859645352	-7.484285625	-21.29509288	-2.486189682	-0.17028592	-15.40275681	-13.20546319	7.890513942	-4.279637953	0.201655917	-3.554316053	-9.65260926	-4.714751616	4.847297282	-5.138875935	-4.318974442
712	L	Chamidae	Pseudochama	cristella	(Lamarck 1819)	106343	712	3958.496725	4442.97411	1437.522173	7.496680956	2	9805.110862	11630.1077	7537.726066	0.606751281	-64.47577529	128.8102793	-4.512562466	76.4015059	-16.57315623	-52.83722984	70.70198519	-54.46606893	17.37235361	-2.411759571	63.11540484	51.17480009	1.23730673	-34.23336326	-8.814363452	-11.06704786	3.317041225	-10.50355867	-8.572395947	4.24598666	9.854612271	-1.85673825	-4.717830123	0.915659584	-6.448190332	-10.88280435	-7.402497748	-7.795555235	6.541583949	-0.983695506	-6.475647337	0.996246194	-10.40943727
713	L	Mactridae	Anatina	anatina	(Spengler 1802)	105629	739	513.8212417	4919.26585	5288.189227	0.801541749	1	9838.5317	1027.642483	10576.37845	0.088559172	-134.1651183	-4.619272523	1.396035143	-28.72907094	5.329755317	20.19751871	16.24676875	-2.792539418	-4.572000173	30.06598526	-31.28071326	-26.72133484	-13.20097404	-0.426060343	-8.147110109	-8.96835304	15.16620199	6.60406234	2.816974789	-7.740996302	10.41662224	-4.670901464	3.908226821	10.26872668	-7.553085562	-4.48043304	9.047398645	-2.366119475	4.858636242	8.009025844	0.929952049	3.807971983	4.659260546
725	L	Lucinidae	Pegophysema	schrammi	(Crosse 1876)	110107	650	25982.37513	11315.61147	107619.9257	3.197915177	1	22631.22295	51964.75027	215239.8514	0.194475507	19.58648151	-137.7486872	32.0820673	7.079062142	48.75613877	14.00448116	3.47469295	19.23919731	3.501559198	-8.373196743	-17.83361026	31.466019	-7.441941244	0.913269824	12.69886716	7.653682157	-8.86464804	0.255112569	3.696882332	10.06689451	-0.463593918	5.820013377	-5.353548219	3.385026359	-0.875380243	0.853169338	4.16112354	2.621350687	-5.20897664	-10.00554427	-4.925731984	5.366201304	2.790629951
731	L	Ostreidae	Crassostrea	rhizophorae	(Guilding 1828)	105218	702	9660.628362	8218.661399	9152.258136	10.35975281	2	15483.63154	14033.94392	15135.06701	0.481125121	127.3070937	88.00443089	59.34225004	-75.14096738	-28.87447698	-28.87219995	-202.7809005	51.14359413	91.41709896	28.52660496	74.38572991	7.052002118	-15.14403028	-29.25800941	-2.676363958	-0.195703512	36.06603402	17.47666132	3.209172425	28.15645243	18.11358472	-9.068636346	-5.297382517	-4.472739073	13.6332953	14.17546955	-16.31182821	-6.699565992	14.36604389	-6.379508413	-8.550939964	19.99041041	-7.078092743
733	L	Spondylidae	Spondylus	gussonii	O. G. Costa 1829	102838	703	3593.669084	5757.450746	7224.469782	10.53949962	2	11616.75198	9123.793745	12766.09267	0.41680407	17.97691714	-14.92088306	20.04434776	7.051733827	-8.285835828	-10.59075348	34.66642023	-8.937196897	-15.1939059	10.19578082	7.133829661	-1.838566054	-10.76000585	-2.434469636	35.38328638	-7.008532944	-9.512580031	1.319546526	-12.14287113	-15.50293931	12.26143269	5.848721245	3.817350429	2.158383577	0.849738405	1.107051876	-7.05327561	8.368397959	1.998638191	-8.46828282	-4.211275488	3.923883726	-1.014058537
734	R	Ostreidae	Crassostrea	rhizophorae	(Guilding 1828)	105218	702	4373.315559	7264.970136	5982.808877	10.35975281	2	15483.63154	14033.94392	15135.06701	0.481125121	79.49421344	139.4401612	56.96725081	-75.55051896	-31.92028054	-97.63775738	137.4924893	-50.73870086	-85.61899724	0.013586194	31.45239621	35.38399151	5.862946397	-6.286653997	-32.19606135	-7.052330938	-10.63008419	7.778657468	-25.12550266	-6.483361182	-14.92000634	-2.875244621	1.958944677	5.57041182	-8.433169124	17.5960789	-8.255302472	-2.115507068	2.572402164	7.00760022	5.267292066	10.59602733	1.231375602
735	L	Mactridae	Raeta	plicatella	Lamarck 1818	105745	724	2266.79239	6566.20884	14637.48552	1.866444549	1	13132.41768	4533.584781	29274.97104	0.134095783	-117.1156024	-23.81709955	22.17058068	-26.22694469	17.15222595	3.387550768	27.84397285	12.95867455	-2.310284402	23.10223413	-10.64248622	15.26170175	-5.662198343	-15.17021586	-12.98778038	-2.163743809	5.746122241	-1.066826606	2.493958839	-3.208380773	6.628029904	3.942062341	8.117052835	1.48879486	-4.129549476	-1.001221025	0.997982166	3.574929742	5.466265109	0.242601313	-2.88375329	3.317913168	1.155161065
740	L	Arcidae	Scapharca	secticostata	(Reeve 1844)	100207	714	9705.615797	6765.965662	15696.7653	1.249799377	1	13531.93132	19411.23159	31393.53061	0.382075041	205.9970475	-74.67024505	-63.39838348	5.895834758	-26.20011102	35.13011738	32.73702937	-31.66605483	32.57452172	-36.35885142	-31.52886918	10.47756792	0.71185168	31.16972326	24.95685137	10.61245368	-14.61506013	13.04429552	-24.88795019	3.039966198	12.73986834	2.319245976	4.968353604	2.951108455	14.71425583	20.72703729	-9.452273574	-19.85594161	13.21882811	-13.980903	-11.58183144	5.486384528	-16.42808525
747	R	Pectinidae	Caribachlamys	ornata	(Lamarck 1819)	100592	722	784.248487	4614.846591	2944.422646	1.886374636	2	9130.907788	1509.740911	4701.868103	0.243051504	31.76247647	62.05642645	14.9064296	20.80740535	5.070767821	43.11653807	7.339989355	-0.714195672	8.715856497	21.91693256	-6.895417791	-19.72471784	-12.26801366	28.97789574	13.81490176	-8.929892723	-12.72388956	11.12045274	-9.143183713	9.423760424	-5.733548785	1.363564996	-6.204084149	3.2977846	-12.31758916	-2.284800298	-0.162128811	7.171660722	-1.537736813	-0.104483325	3.711720453	-1.783476709	-1.567858585
749	L	Anomiidae	Pododesmus	rudis	(Broderip 1834)	106276	711	1951.610891	5348.247347	2012.699899	1.39355229	1	10696.49469	3903.221783	4025.399797	0.492295129	-62.40597772	115.4876958	-37.89718236	38.61253399	-47.82280124	4.417470451	11.2432658	44.21976904	-11.51800894	-13.31333383	-30.57560307	-37.13960074	12.70479795	17.73143118	8.275004877	0.576913946	9.568049927	5.082591283	5.343017245	-3.706793585	8.681476676	-1.286174436	8.565634409	-10.83505108	13.20183536	-2.363419578	8.218732493	12.95783352	3.700241472	0.777848176	2.174882757	-1.222169152	-3.503349374
751	R	Pectinidae	Caribachlamys	mildredae	(Bayer 1941)	100591	723	693.7685855	4343.888161	2822.398736	1.891092806	2	8569.615374	1335.368116	4471.20518	0.229975245	43.08826932	39.88205292	23.34403943	10.99238096	25.18714262	34.71409936	10.76889379	-2.239231073	6.891950765	32.01844552	-11.6795356	-18.88952983	-11.78399352	33.54391842	19.9534705	-6.939564401	-9.886922766	7.176090398	-16.21477212	6.978761419	-11.16754855	2.396432845	-7.653232216	1.82467271	-11.57322176	-0.096337481	4.318724109	8.762601368	-4.468277405	0.687701617	4.976963533	0.192917864	-1.256653973
754	L	Pectinidae	Caribachlamys	ornata	(Lamarck 1819)	100592	722	725.4924235	4516.061197	1757.445457	1.886374636	2	9130.907788	1509.740911	4701.868103	0.243051504	25.24689715	105.5655113	-7.376960046	27.2682323	-45.00125091	41.19150617	4.910964217	-14.22938348	-11.19995843	17.73776747	7.565856348	18.91757532	-5.848745633	15.85123309	15.92591464	2.866086647	-11.89621243	-5.097704607	-2.097165166	-7.155582246	6.915791525	7.556668361	-11.34187925	-1.04301184	-3.537086443	-2.524892882	-2.101392554	-3.3551177	-3.766565543	4.116548095	4.461791138	0.935855311	-0.7390874
757	R	Tellinidae	Eurytellina	punicea	(Born 1778)	103081	701	645.2694143	3528.960565	1199.946949	0.603603515	1	7057.921131	1290.538829	2399.893898	0.349698511	-33.14797026	21.44842386	-109.1964609	2.980528203	-3.278076832	26.20237504	3.997175254	-9.501047561	-7.525946819	-11.18762961	15.06118747	-9.151504404	2.417188742	8.002412796	-8.882302302	0.616777583	6.313298448	-6.877177609	6.91423904	4.240880574	-1.435158196	-7.41125549	1.35936136	0.360981129	1.761145921	4.801497758	-0.361359723	0.976150193	-0.364203494	-0.83676515	0.642919162	-0.878495491	-0.346912656
762	L	Tellinidae	Eurytellina	angulosa	(Gmelin 1791)	103064	700	604.0123465	4129.574645	1816.600184	0.631554941	1	8259.14929	1208.024693	3633.200368	0.24952872	-145.3651516	43.45339864	-53.24268082	-19.00316019	3.266722056	20.41555559	0.154140235	-17.48927025	12.17073712	-8.714917237	5.77401558	3.620003099	9.839316443	11.60928283	5.555345408	-2.833744714	-1.069735728	-2.89921782	4.0453453	-6.413420167	-1.242576464	-6.808008137	-0.494287513	-2.875798579	-4.885387754	-0.205740755	3.130515321	-2.777691631	1.577072416	-0.75385582	-2.558530741	0.068150709	0.638539144
764	L	Pectinidae	Caribachlamys	mildredae	(Bayer 1941)	100591	723	641.5995302	4225.727213	1648.806443	1.891092806	2	8569.615374	1335.368116	4471.20518	0.229975245	35.3098182	104.8659992	-4.810133061	39.59637872	-28.86206013	45.32469223	12.61219873	-6.655777571	-0.394188316	4.966941999	4.852266288	21.74127694	-7.507610865	24.14401254	12.97971524	-1.183504095	-14.92600558	-12.5075722	-3.123243636	-1.720413269	14.05403415	5.217028923	-9.16776052	-0.754161106	-1.012316602	-4.328852474	-7.53082968	-6.149913464	-5.081504837	7.020019358	3.239323296	3.595295969	2.05091721
765	L	Ostreidae	Ostrea	permollis	Sowerby II 1871	105211	715	371.7253632	2988.374739	404.5087835	6.892528869	2	6137.103251	861.2538246	927.2663057	0.481545502	-81.84986335	109.8322502	39.33734877	40.39659715	-2.594862078	3.129456922	-51.63038716	0.753630955	3.770990191	9.882408951	16.88179435	-9.423515702	-17.03398504	-2.335670549	-2.521291386	-12.31664199	-1.802598072	21.72197438	-2.189833181	0.921819613	16.53505706	-9.559402534	5.289736097	-9.385686193	-4.372072588	-3.163091436	3.565198455	4.553933126	-1.105230829	-2.025295807	-4.31231029	-0.87339735	-2.08926949
768	R	Ostreidae	Ostrea	permollis	Sowerby II 1871	105211	715	489.5284615	3148.728512	522.7575222	6.892528869	2	6137.103251	861.2538246	927.2663057	0.481545502	-66.5946495	80.45273305	36.50507837	38.66537554	7.998992092	-3.464820121	-25.60818375	-16.22456728	-40.0224362	2.952828029	9.042650739	-7.953102791	0.874136886	3.817347687	-10.15660499	1.533569706	-24.45724431	36.89623602	-10.72705488	-18.87541528	-10.40199011	-2.179475255	-5.029967605	1.372812723	0.23183487	0.981057875	9.96076317	0.498156196	7.713847619	-2.309583598	2.435606955	9.439023426	-4.031900027
769	L	Solecurtidae	Tagelus	plebeius	(Lightfoot 1786)	102948	691	973.8768351	5216.597573	2443.935151	0.969089135	1	10433.19515	1947.75367	4887.870301	0.284941606	-206.5067769	27.3854789	-119.2873969	-75.2909863	15.84147458	-4.981657425	-23.30277855	-48.42050376	-38.65452113	-60.85904817	3.514478198	-25.79728243	18.23977256	-21.95740122	-2.58289436	-5.321605236	12.85863143	-29.6383143	-15.29268648	13.59088991	-7.602580246	26.50719202	-8.843366804	13.42970064	-10.68916338	-0.65652212	7.270203729	0.524878192	-8.324154666	1.628476641	-1.103577903	7.203298228	-16.13337587
771	L	Donacidae	Iphigenia	brasiliensis	(Lamarck 1818)	101482	690	2525.533012	5465.700453	6317.787977	0.506911165	1	10931.40091	5051.066024	12635.57595	0.285586491	-143.956384	-5.169134654	-40.7204457	-32.09472037	1.873317723	31.75122994	1.261949883	-19.71339517	9.913554824	-17.07523392	-2.881055672	-8.381876878	4.442665569	4.432720603	5.109647278	9.343635809	-0.996327012	1.79011404	-6.796565007	-8.469774061	1.148856055	-1.531882542	7.006233721	-0.436233758	0.984675205	-6.512670393	1.300336279	6.553790197	-3.007015716	1.523277382	5.151724734	4.251689777	-0.458310013
775	R	Spondylidae	Spondylus	gussonii	O. G. Costa 1829	102838	703	5530.124661	5859.301234	5541.622886	10.53949962	2	11616.75198	9123.793745	12766.09267	0.41680407	-56.59565032	87.53378543	-20.62892006	7.576435451	-72.75345602	45.2425469	-28.49155871	79.818786	39.30776321	21.56574424	-15.69860468	-26.50258402	-23.4193869	-56.61803802	32.30496222	32.08278354	-3.213009873	-11.79251448	1.932308184	-11.08566033	-29.93685651	-3.688465441	5.336286917	-6.120453115	17.56464187	-10.61022587	-10.40466259	-17.13724626	-12.05268319	27.45601548	14.51855084	7.266147373	-4.448040585
798	L	Arcidae	Potiarca	chemnitzii	(Philippi 1851)	100164	697	1043.874253	3005.075702	1729.745279	1.062863074	1	6010.151403	2087.748505	3459.490557	0.376358127	101.3007113	-180.4434242	59.25099077	39.1126104	-62.11607739	-30.89328709	-5.02870672	25.30428914	51.02988108	-7.296733449	-15.53680379	16.16054386	9.2690966	35.96429513	-20.36150695	-26.95091734	1.827674969	5.584298101	-32.55627784	6.271619091	20.86102353	12.73545199	-14.5512711	17.81876511	23.17767868	32.51184171	19.84613964	-12.56671744	-5.37436447	5.925774693	-22.98710757	-8.523652965	-14.95191582
805	R	Pectinidae	Euvola	chazaliei	(Dautzenberg 1900)	102177	744	17.26822166	1598.032243	118.1291364	0.338410771	2	3137.66527	32.59304384	121.0299694	0.212162508	-37.07418588	53.7509978	-5.151276977	30.66581954	9.908101349	22.61142167	-24.6877062	8.789422652	-5.920597269	27.6225318	-10.9332372	-12.13873544	6.666073373	-3.421334559	12.55578801	-5.641229304	-13.4783272	16.51708908	-3.830621038	4.946913224	-1.732367258	6.350526682	-4.820955365	-1.624895326	-3.298503251	5.828225096	-9.318957679	1.82416897	2.141898742	0.536569487	-3.212185234	-6.996463128	-1.154032741
819	R	Mytilidae	Arcuatula	papyria	(Conrad 1846)	100133	743	35.53771113	2537.224676	309.1407219	0.173808355	1	5074.449353	71.07542225	618.2814437	0.103103959	118.9451373	133.6040135	113.8451389	-19.18957938	-13.98031885	16.88556636	12.41079512	18.21195092	-9.51998576	-16.720828	6.450068508	-8.089403345	11.23230186	-3.89103663	-4.539756677	-7.951780931	-6.771309866	-9.304687545	5.561228751	2.49978554	-2.497996696	-6.732350606	0.863266794	-2.783708783	1.147038998	1.047460375	1.363911573	-1.10192971	-1.389093803	0.440315678	-3.961067466	-3.679107601	-1.240066838
823	L	Mytilidae	Lioberus	castanea	(Say 1822)	101657	698	72.01911903	2231.830744	596.492325	0.263802062	1	4463.661487	144.0382381	1192.98465	0.10773057	123.7757849	-18.78104092	105.3260009	12.70901782	60.19860688	45.05221485	34.76004794	17.32167243	-1.428767912	-17.94572816	-13.87988617	-8.733793477	20.95104841	-13.40055583	4.774004042	12.3335497	-7.818379411	-2.274764653	1.80079983	13.23929233	3.618953787	-4.145087846	-0.233150435	-6.573171872	1.072637109	6.511488245	2.844532756	-10.05696026	1.65241086	-0.727344644	-0.052028596	-1.464597795	0.604310684
827	L	Pectinidae	Cryptopecten	phrygium	(Dall 1886)	100808	746	105.0660839	1990.332264	184.2045036	0.870068975	2	4233.278503	294.847922	432.108164	0.40559248	5.624753623	80.38594211	-25.05540016	35.40584185	-20.90301701	20.74950095	-0.927289483	-0.575779464	-9.763803213	12.3590105	1.514256566	2.421710873	-6.276083007	-7.114997915	24.10835063	4.469806222	-10.18781607	1.312591511	-6.635555048	-4.476554727	1.415629336	15.82206388	-8.78692255	3.459277197	1.227904589	7.601844269	-5.524770286	-1.518658885	-3.00935573	2.915129339	1.411811112	-10.34191514	5.136256597
830	L	Pectinidae	Euvola	chazaliei	(Dautzenberg 1900)	102177	744	15.32482218	1539.633027	2.900832955	0.338410771	2	3137.66527	32.59304384	121.0299694	0.212162508	-60.10854119	153.9006662	-59.09289747	58.28431804	-23.64451282	7.412400701	30.53008746	-13.81712917	-10.22843049	11.98442977	5.500752652	-7.181175982	25.67191074	-0.334180073	-2.56381148	3.507059078	5.779938843	-7.869233369	4.007978896	2.15011361	11.07928232	9.529774124	-7.386954681	9.096320874	3.64902077	6.927791921	-7.545972443	3.477651002	-0.385929139	5.718630272	0.152884158	-0.137869053	11.15146414
833	R	Pectinidae	Cryptopecten	phrygium	(Dall 1886)	100808	746	189.781838	2242.946239	247.9036605	0.870068975	2	4233.278503	294.847922	432.108164	0.40559248	19.52528535	70.65047093	-20.30818584	44.8933815	63.66302393	22.63388475	-16.24569675	28.78012756	7.563319518	36.06171584	4.128817902	-3.280921673	-4.312379247	28.62862761	8.806184914	-20.47378404	3.437241253	3.897027736	-24.01190604	4.874237656	-16.68442124	3.768627738	-2.033079314	0.634205261	-12.71210178	5.614256767	-6.162083581	2.995523758	-8.743868807	12.49779649	2.192433018	9.2677571	-2.952457952
834	R	Semelidae	Abra	lioica	(Dall 1881)	100017	692	30.80862811	1345.408127	132.4242034	0.254331306	1	2690.816253	61.61725623	264.8484068	0.188740389	2.112880788	-47.63361213	-18.58604327	16.34621995	-4.303386037	-20.92147387	4.81639867	-31.42415671	15.45312175	16.93596756	7.754721069	2.239916882	-5.125139725	15.64398509	0.385038969	18.0922182	-1.064687422	4.796692438	13.8252239	-5.161569049	-3.033894711	-10.8924955	4.641355459	5.489883144	7.514959826	3.071848872	6.125881025	-1.207511902	-6.074381491	6.937305001	0.474608077	-1.097451958	0.044532186
858	L	Lyonsiidae	Lyonsia	floridana	Conrad 1849	104415	718	9.705064814	1158.637753	47.9215403	0.123331575	1	2317.275506	19.41012963	95.8430806	0.16841292	327.5354297	31.87239396	-37.14108992	-113.659061	18.37914096	-38.73118033	-44.08584192	-19.25992393	26.58729275	11.80292669	-42.13964829	-24.64631286	6.314234768	-8.792249383	12.99216369	1.838920887	16.23900619	-4.790473358	-8.496058634	-12.72453814	12.50903736	-2.669409024	1.672873674	-3.158518119	3.029436647	6.136703239	4.028227091	3.034799902	-7.400799188	5.194691533	-3.575425381	4.301244791	13.77244027
859	L	Limopsidae	Paracratis	minuta	(Philippi 1836)	101642	728	18.48889878	866.3309349	19.78635187	0.208746173	1	1732.66187	36.97779757	39.57270374	0.483051018	17.79011452	54.90141434	-35.69015064	38.90315741	-20.86323549	-8.175096804	14.66707522	33.81888676	-1.593821026	4.993300271	-19.64737675	0.817063659	-20.37942666	-6.97534312	-6.031416749	-4.794086537	0.259059179	-1.956287427	4.687271608	7.785000298	6.662661049	0.054734022	7.247791687	3.093707415	2.935805995	-3.998276801	2.119275663	1.68948563	3.626404556	2.697888552	-2.747444136	3.584147913	1.389586204
862	R	Propeamussiidae	Cyclopecten	thalassinus	(Dall 1886)	102480	696	3.568710085	727.5333118	7.525386829	0.160019301	1	1455.066624	7.13742017	15.05077366	0.321676484	-29.50365656	94.08213584	-39.81734625	36.78152594	47.18713443	-8.847002415	7.875975043	34.44723098	10.25315453	23.98727203	-3.699489505	-7.715245843	-7.604626057	24.44228648	-2.243907293	-11.85083911	-7.014729048	8.857005591	-6.801069646	12.45761798	0.326387084	4.286874655	-7.001653707	4.654535004	-2.573464164	3.43480234	-12.38834132	4.598828879	-4.901050218	5.405869951	1.79504347	0.129687729	5.385688215
874	L	Ungulinidae	Timothynus	rehderi	(Altena 1968)	111456	694	12.17377364	855.1370282	46.18141079	0.263646245	1	1710.274056	24.34754729	92.36282158	0.208615117	-9.938368676	-170.8049564	34.90203893	13.38300299	22.20654729	-9.209358196	-13.9728208	-5.395284288	4.180417965	-10.54319916	3.973974291	12.20704496	9.309146265	-4.363320501	-36.52767714	-9.772620141	-10.21899238	5.968675993	2.658303062	2.948011547	6.810946998	14.17671021	-1.381178026	-6.448131655	-4.68567752	-4.046167123	-13.53846645	10.12528989	-9.722189474	7.647929089	14.00453959	-3.711818589	3.20570608
876	L	Mytilidae	Gregariella	coralliophaga	(Gmelin 1791)	101420	699	10.73510956	1173.407305	82.18677607	0.219009301	1	2346.814611	21.47021911	164.3735521	0.115528322	90.62666793	15.24311699	116.0574168	4.334612544	55.3774656	-20.37119762	4.585060653	22.45044963	19.40726325	-16.190957	-14.28380364	-1.202115731	32.35379575	-13.54444691	6.48236848	14.79346022	-7.733489913	12.78323449	-1.452894146	11.83364168	0.009695314	-5.669202055	-3.524880431	5.882286834	2.353249975	9.440261342	4.622489976	-8.531492438	6.307092997	8.112198356	3.139960726	-3.719381514	-4.000871176
881	L	Philobryidae	Cratis	antillensis	(Dall 1881)	101624	729	7.347066695	602.2799481	12.27415576	0.273943828	1	1204.559896	14.69413339	24.54831151	0.374444901	25.6393577	-56.77865472	4.354880593	33.59845049	-62.99804817	12.36509705	-3.999810254	2.814200766	8.233798518	-30.59000014	-25.42687752	7.126506824	1.997942682	-16.11449774	-17.79036716	-7.669783886	12.9311905	2.986857508	-18.60062356	-1.950987803	-0.23555931	-5.075392425	-13.45975592	-6.468595674	-2.312669952	-6.659305974	2.160065038	2.218481182	-15.45933457	11.99665166	5.642609095	-7.586945152	-6.58236709
898	L	Tellinidae	Limecola	petalum	(Valenciennes in Humboldt & Bonpland 1821))	105993	857	155.2542407	2138.685095	418.7431179	0.209613658	1	4277.37019	310.5084814	837.4862359	0.270479016	-3.781887974	-21.79297372	-45.06586395	-1.510679347	3.00036469	22.73381747	3.141718372	22.32973172	-7.463487006	-6.860189764	29.26750169	1.755651675	-4.207668656	-4.417633278	1.341218792	-1.250569022	8.592760342	-1.452496709	9.491277494	0.853480727	4.409555695	-2.682950557	1.118091096	3.493187306	-5.511081337	-3.235309289	0.403708166	-2.358317398	-3.12026158	-3.261016345	1.082431852	-1.382590567	-1.981859715
906	L	Tellinidae	Tellidora	cristata	(Recluz 1842)	103243	891	159.5503462	2425.128473	185.6326061	1.237481407	1	4850.256946	319.1006923	371.2652122	0.462219658	-52.89110898	83.07758951	-73.00808796	13.53277317	-10.25429879	11.23614949	-30.93536559	-7.989954102	3.390437686	-5.689614455	39.66799038	-11.27517451	10.69171413	-4.679462202	-2.943750157	4.59537891	-7.387292973	32.3711001	-1.636785895	-14.52702919	-1.469741384	-4.120435453	3.879127246	-5.996018254	1.47971021	1.068179113	0.273748741	3.181880402	12.01176439	-0.669493201	-6.618341415	-4.321785932	-7.164409224
916	L	Tellinidae	Laciolina	magna	(Spengler 1798)	103100	958	3512.263117	8090.841036	12348.95798	1.211574467	1	16181.68207	7024.526233	24697.91595	0.22143712	-187.4912118	55.6621453	-51.87434343	-39.94275616	2.241067452	10.51969005	-26.16610448	-14.8888495	9.846329025	-17.07723623	-12.60678781	9.058251698	12.10248359	7.527304389	11.04500527	-3.036808681	0.444354595	0.056092188	3.101415867	-0.737551817	4.660668352	0.458338953	0.85204523	-5.361964751	2.546178132	-2.675167838	-1.174909873	0.084880043	4.02405313	2.293972987	-3.018928286	-1.936328167	0.444605942
925	L	Tellinidae	Ameritella	mitchelli	(Dall 1895)	101797	874	17.19828824	1448.581594	96.16614566	0.231769919	1	2897.163187	34.39657647	192.3322913	0.151707971	-226.5464996	28.35658619	-17.7267678	-94.37187162	20.1793465	-6.638280118	-27.27420185	-14.29792645	-3.554729746	-2.045496309	-27.04977191	27.83218952	7.694773393	-11.57410339	15.13426632	-4.500082287	5.985653025	1.552333823	-2.418080899	5.379820526	3.804610397	9.086153625	-1.47949607	1.056906236	-4.285971303	-0.852995942	3.747620339	-3.482777851	-0.788995938	1.103270366	2.306858659	-1.419513833	4.73223128
984	L	Tellinidae	Cymatoica	orientalis	(Dall 1890)	100905	896	5.263615782	771.4156081	16.22509872	0.092987315	1	1542.831216	10.52723156	32.45019744	0.244947914	-89.07083401	-7.897261571	-59.30589647	-39.09580591	-5.613748208	47.38439413	-45.66733577	7.05184543	32.38546149	-20.38460251	44.12234986	-19.98506795	-16.44805572	-10.71454732	2.588002234	-0.013916083	-4.25165343	22.9452367	9.116566369	11.50072849	10.49453084	-11.06446158	-1.656250832	16.92948622	-12.27494027	-3.915325812	-1.350206427	1.418647785	7.073615161	-1.49177155	0.391599524	-9.272976676	-7.658023671
1038	L	Tellinidae	Serratina	martinicensis	(d'Orbigny in Sagra 1853)	103117	946	3.675277985	498.6550469	3.628722613	0.259357429	1	997.3100939	7.350555971	7.257445227	0.503186978	-26.02751506	53.90740217	-53.0610445	13.25849746	-27.92913066	3.921098502	7.777019924	10.88264016	-5.644269438	-14.98985001	25.58316177	5.834615424	-25.23196059	12.91617356	-15.39591696	0.775938169	3.252811052	18.89273144	11.96730392	-6.006233112	-7.513710583	-6.985638068	-2.03901385	3.785944399	2.051201995	6.377816779	-3.539736809	-4.34959827	0.929967251	7.35344844	-3.023387153	-1.967992695	4.639853103
1041	L	Thraciidae	Homoeodesma	stimpsoni	Dall 1886	104412	1109	1286.750585	6399.599275	15733.38144	0.962962002	1	12799.19855	2573.50117	31466.76287	0.075601681	-19.00626602	-99.50005405	-21.76200566	-22.06610762	-28.59317002	52.80243793	26.96229489	0.355957619	12.99443482	13.71345466	1.214147105	-47.61803076	-5.137342497	12.27237918	-7.47770664	6.627717465	17.58168639	-0.347500222	13.26807309	4.232529233	3.476916935	-5.468015801	-0.906763833	-18.65160065	-4.822859958	10.49467878	-14.45956723	7.10957497	3.117477846	13.84305921	-4.222539059	7.635584722	-3.070066879
1054	L	Yoldiidae	Megayoldia	thraciaeformis	(Storer 1838)	104765	1082	444.6680882	4263.566174	3270.291015	0.56967141	1	8527.132349	889.3361764	6540.582031	0.119696631	79.80841435	-15.79864599	-101.875799	-12.62925483	66.03273749	39.31787256	32.63123693	7.919570725	21.68823345	10.41290518	-20.67573735	18.62552575	10.65722423	7.523832972	-4.752959639	0.846599109	5.379946492	8.2644146	0.967718367	-4.396537044	0.217122847	-0.926819929	-0.105877446	-3.471157303	6.758541424	2.3393421	-8.1220856	5.039033727	-9.7623696	0.466569317	2.86223599	-1.088037238	-0.203747418
1055	L	Arcidae	Diluvarca	secernenda	(Lamy 1907)	112091	1066	2638.588247	4247.422101	3658.693906	1.736250721	1	8494.844203	5277.176493	7317.387813	0.419004291	200.6126036	-43.26925971	6.519069305	-18.76614724	-26.15516828	-24.68228665	-4.624761404	30.04125497	-12.72438107	3.202551422	8.440318795	13.25199895	-24.17569467	-11.75960204	44.06318385	-37.45799605	11.02592476	21.97059817	4.191946013	-10.1552614	13.73041807	-25.66430501	-1.929153305	17.2131339	-13.61560922	-1.667846464	7.512758643	-2.821924419	4.063237925	-4.355374703	7.474722261	19.75028079	0.521303926
1064	R	Mesodesmatidae	Mesodesma	arctata	(Conrad 1831)	105808	1086	416.5580266	2724.958935	495.1432334	0.693339059	1	5449.917869	833.1160532	990.2864668	0.456901888	-175.3534099	71.9288389	-4.154741145	12.34339978	-0.441432893	8.524047968	-0.779083438	-23.00467974	7.412317832	-11.99725019	-7.542427397	-7.848837499	-1.851442409	7.330478733	6.689066609	0.457772427	-1.635677238	-6.393523114	-8.537597612	-0.110729625	1.221854599	-5.304683527	1.268598121	-0.674488558	6.43111553	0.673237434	-1.867463719	1.298455747	4.0760473	2.050506735	0.216002523	1.998960286	2.189992092
1072	L	Astartidae	Astarte	undata	Gould 1841	105347	1129	1346.909866	3242.120452	1010.76207	1.161892392	1	6484.240904	2693.819732	2021.524139	0.571288077	3.704545268	32.78757273	-46.4759098	39.20694756	-21.62206965	-24.41872904	-26.61507626	-7.206223427	-11.15874419	-11.9220832	9.892558773	-10.30146554	-10.94409031	-10.22289997	-7.194003727	-1.394964579	12.67439	20.28352837	-3.652300147	-3.513488204	1.727742233	-0.93207434	5.544024995	-4.119210115	3.420709908	0.186278703	1.336839071	-5.19481438	2.499996173	-0.824823709	2.098860405	-6.812123452	-5.109236938
1074	L	Mytilidae	Musculus	discors	(Linnaeus 1767)	101975	1090	202.60456	3172.654074	1680.590448	0.359527894	1	6345.308148	405.20912	3361.180895	0.107585544	111.2389081	-19.01391015	81.77360106	12.93188812	33.18855996	37.14312759	14.45493968	-3.965165576	-0.495774494	5.799530043	1.602557475	12.44551104	16.12838436	2.679866869	12.72528075	5.291263191	-3.175008771	-2.638231651	11.48546381	3.474712396	-8.598506913	-4.692132408	-0.211715421	-7.028792682	-1.984388949	2.388804504	0.156180634	-7.793153637	3.578598548	-8.073813812	-2.260109486	1.327650241	-0.77575264
1080	L	Pharidae	Siliqua	costata	(Say 1822)	105975	1163	114.6226327	3570.277195	635.2836623	0.590258309	1	7140.55439	229.2452655	1270.567325	0.152849274	292.0784804	95.10416245	-57.2024065	-53.18324144	-1.976471136	11.09651446	-28.42571579	-4.794818322	9.433716808	10.53839013	-11.51258264	-3.043331805	12.11553468	-0.512944693	-15.58238558	-11.03991481	-6.98696514	0.830705609	7.374816765	1.070311391	-6.248787991	0.685068011	1.090228746	-2.783288625	2.163467393	-5.699874475	-4.375506336	0.902876888	1.597592108	5.452467942	0.75670964	-4.427439866	-3.485138335
1081	L	Gryphaeidae	Neopycnodonte	cochlear	(Poli 1795)	105233	1070	362.4663404	3059.411975	463.8709996	12.12925449	1	6118.82395	724.9326807	927.7419992	0.438642093	-78.3117998	-33.48016968	69.53174252	-52.87020345	38.67903448	16.7602596	51.87768411	49.73221077	-81.15129747	43.81002942	-31.72644237	-39.31239415	38.6557027	-12.47172392	-18.5199317	-7.439483414	16.19332308	20.52310019	3.708738619	25.10539125	39.00610898	4.795228906	-3.937122303	10.14138616	-0.742622102	0.44357257	7.932233248	5.014853448	-2.489682582	0.275133408	3.505289462	-20.95681154	-1.694728036
1082	R	Thraciidae	Crassithracia	myopsis	(Moller 1842)	104311	1102	302.0717333	3599.532618	2231.936455	0.520036794	1	7199.065237	604.1434666	4463.87291	0.119207087	-27.1691287	-39.21043977	-46.90937075	-9.530075063	0.589847559	7.337389893	38.5278922	-21.06713316	-13.13999691	24.02961332	13.66251458	2.715985775	18.8271375	0.339094474	-10.27748695	-3.358033644	-6.56142233	-8.276021418	-1.360391377	-4.625070784	-8.217244206	-16.45148821	-3.462431376	0.265067042	2.311677673	0.674882446	9.102473324	-2.53875883	-8.300569845	1.28437267	5.759717962	3.480904527	-7.355841016
1084	L	Myidae	Mya	truncata	Linnaeus 1758	106082	1162	284.3067998	3185.286796	1261.383969	0.434497488	1	6370.573593	568.6135996	2522.767937	0.183935109	-114.4476874	-13.63912356	-80.91207404	-24.67718674	26.77260296	32.220833	28.14022058	16.70786968	-45.64166262	-3.843856464	-27.47500039	-14.92962345	-3.277822899	-23.44435378	10.62465787	-18.69807704	4.941233808	-20.35332556	5.683916678	5.182628996	7.078358294	8.785795451	-0.470822124	-0.884297786	1.258708288	-9.668135096	3.135190056	8.370532124	4.286049798	3.472712714	-4.74832629	8.131252727	-0.177729732
1090	L	Pholadidae	Zirfaea	crispata	Linnaeus 1758	106196	1166	127.9246229	2805.085553	1179.908072	1.112488436	1	5610.171106	255.8492457	2359.816144	0.097814211	166.1517595	-51.5945569	-23.19564322	-49.77218331	15.27818638	67.04695633	46.77996196	-109.5105154	26.73981245	87.18546354	43.30229541	39.24299536	-10.96802263	-57.95703251	21.27964223	-3.046118698	14.32119747	-16.43759973	-35.93556735	14.67357971	0.595770342	-11.19171761	-4.944160108	-19.64273066	17.40811666	2.573371272	11.01526615	0.791407381	-3.034126202	17.66111796	19.66885739	-13.78434521	-6.104000728
1093	L	Astartidae	Astarte	borealis	(Schumacher 1817)	105323	1128	698.293033	2982.051044	688.5294618	1.376808851	1	5964.102088	1396.586066	1377.058924	0.503520123	-0.833404181	49.46786797	-78.07306791	30.0692665	-17.27772017	-16.04268002	-20.03953349	-0.103644424	-18.03513415	-11.08148447	14.1735783	-16.15102629	-2.137753444	-6.760029196	-12.63940881	-0.365284205	9.856893383	19.95865809	-5.201252825	-2.210100167	3.523626558	-3.54213239	2.818768787	-6.381517022	3.919330732	4.62005437	2.215425601	-1.53774336	8.406416821	-3.794009567	1.715827769	1.061808323	-7.080377985
1095	L	Chamidae	Chama	florida	Lamarck 1819	106302	1140	865.4672331	2784.416258	897.5979879	2.885264614	1	5568.832515	1730.934466	1795.195976	0.490887814	-46.84891332	-81.13105378	35.38289202	43.9466896	-0.08553251	-69.18799499	13.12968108	-78.45965292	4.464659361	-17.41655161	7.132411101	-29.34726899	32.17025903	3.554581482	8.029039773	1.207087284	-0.875074901	27.66499117	17.21244731	-3.524154368	-2.000307513	2.280840402	-33.66587505	-10.52097354	4.997028474	-8.796948634	0.522579866	26.15833852	-5.417043372	-3.743083673	-6.439847244	12.62533948	16.42010269
1100	L	Tellinidae	Strigilla	gabbi	Olsson & McGinty 1958	102915	1120	475.9214476	3433.12978	1432.540788	0.56513659	1	6866.25956	951.8428952	2865.081576	0.249374307	-6.584972065	22.91581438	-32.01270855	13.91805631	-0.023706091	-7.373742979	-6.425658915	9.037110146	-1.695965817	6.578039747	15.51468178	-2.065306376	13.77049493	12.20377586	0.216542708	2.977717598	-1.055554839	-3.371645728	3.451423894	-3.651599075	0.809859702	-1.799913592	2.40520841	4.497991755	2.399268098	0.837403663	6.55329343	-0.51969117	-1.870877278	-2.223259812	2.667623743	-2.097964142	0.949960833
1101	L	Carditidae	Cyclocardia	borealis	(Conrad 1831)	100853	1130	2448.141468	3618.579634	1502.577484	1.140452066	1	7237.159268	4896.282937	3005.154968	0.619669862	-39.2583463	50.76771467	-5.888665519	30.4261703	-14.15754883	-40.59180085	-12.0169566	11.66396068	-10.08215409	-7.980281534	2.854762944	3.081594353	-3.606255116	-4.393666204	-3.929599087	-4.420743074	9.628998846	12.06815202	-4.076268116	-5.315702261	-8.029365294	-6.975666819	-6.655761132	-1.706714153	8.911483719	1.715549711	4.028783489	-6.08377073	4.858563512	-1.584959807	4.312287352	-4.030681275	-4.487994338
1106	L	Psammobiidae	Sanguinolaria	sanguinolenta	(Gmelin 1791)	102590	1131	1136.704771	4402.445213	3092.157893	0.873134858	1	8804.890426	2273.409542	6184.315787	0.268796805	-37.53860722	2.751117627	-84.16442479	-10.98569411	33.99620797	14.36467418	17.40942143	3.622325683	4.273760436	7.006314082	-17.66628722	14.14606146	11.98697393	-0.129378734	-2.830848387	-4.196434341	4.32193954	0.674034931	9.487089955	3.377400744	-3.586704257	-1.745693356	-2.217392064	0.956456953	-0.334256551	0.482981628	-0.063619784	0.757165019	-3.374083084	1.050030264	1.33238564	-0.674591214	1.828192152
1108	L	Veneridae	Globivenus	strigillina	(Dall 1902)	100691	1084	3095.187167	4409.077406	4760.626605	1.92859478	1	8818.154811	6190.374335	9521.25321	0.39399956	26.50179007	-76.13008236	9.940039405	44.89000104	3.446144517	-26.85461102	-4.268909517	11.2858262	3.757211235	-31.37824087	3.930781769	13.32198477	9.535184255	5.978251585	-16.9851965	-20.4204308	6.054589542	14.27601779	-8.968098732	10.13627734	9.317219669	9.045226509	5.271859872	-2.067740324	0.884308258	-6.643574805	6.847234433	-4.60795762	-0.858439568	0.931663075	2.075765245	-15.45448566	9.404041711
1126	L	Pectinidae	Argopecten	irradians taylorae	Petuch 1987	105963	1203	1166.874453	4966.959135	5615.76245	0.67111319	1	9933.918271	2333.748905	11231.5249	0.172038467	-11.29053733	-12.17814266	14.98264624	19.37189871	-59.12794333	31.36113996	0.301526985	-21.11324484	-13.17611512	17.24419204	-20.72302776	11.80986259	-1.615489673	-24.27875679	28.62866485	13.61065832	-7.618466433	-1.85450401	2.61441884	5.824238063	2.636386473	18.00231461	-0.050839571	-0.968359451	1.343779339	1.126786653	-5.078129108	0.012449415	0.782834239	-5.444892567	4.363245317	-3.762627047	-3.680210262
1129	L	Hiatellidae	Cyrtodaria	siliqua	(Spengler 1793)	106052	1168	2639.87301	5453.561101	941.3859227	2.119210097	1	10907.1222	5279.746019	1882.771845	0.737135477	-189.9463068	100.2086442	-114.5456857	6.637865393	-27.18794041	1.81420598	37.01285306	-68.39878162	-48.28112611	-42.36227695	12.38831088	-27.91773184	3.933622808	-12.34792904	-5.092404609	4.890541711	8.898357989	-10.45285216	-1.582997634	16.0373736	11.73459872	6.318112973	-7.339976428	12.50207779	2.027154998	4.150940896	-1.675639563	-0.311391211	5.167291479	4.581537597	-2.47177886	2.909520055	-1.228195049
1132	L	Pholadidae	Anchomasa	truncata	(Say 1822)	106127	1151	695.5234218	5064.514618	4118.359132	2.233369011	1	10129.02924	1391.046844	8236.718263	0.14448284	329.4849331	23.99131123	-51.53634613	-98.12972208	82.0407798	31.06410552	-24.51692921	-79.98329442	52.55492793	11.84069156	13.06610591	0.070114332	-20.88210074	-13.79388884	-3.586911416	-3.681630493	3.182057801	0.089667486	-2.310116474	2.004506472	-6.521195949	3.627452715	-16.71057889	-3.616377858	-1.262800727	0.185233422	10.51015629	1.428974775	-5.398970554	-12.84065723	-6.593188536	0.51367207	-0.748863106
1136	R	Malleidae	Malleus	candeanus	(d'Orbigny 1842)	101828	1104	676.6205335	4954.545749	885.6044021	3.776451257	1	9909.091497	1353.241067	1771.208804	0.433113387	-48.21946634	211.5024461	180.9634707	-97.05079699	-24.8846104	-36.21921774	-17.91800825	-39.34085961	-32.66013495	-39.7105427	18.2220754	24.47126536	19.58654193	-1.431673189	-26.99395336	11.03116177	-2.711887624	-16.7348252	-19.20486118	6.306261731	-13.86933111	1.00290195	-2.026463818	1.866283728	-0.218197299	5.574755291	5.158488349	8.577094202	8.877036145	5.457608237	7.37854573	-2.693487377	-10.53225519
1139	L	Thraciidae	Homoeodesma	conradi	Couthouy 1839	104283	1105	6407.996227	8989.530124	41228.34398	2.47617312	1	17979.06025	12815.99245	82456.68795	0.134519071	-61.82439141	-65.59117579	5.174085734	-25.68888258	6.136387495	44.42111206	12.40780782	6.448211778	24.05527669	27.56253295	4.926438969	-6.267702333	5.613980145	-4.484267051	-5.41802422	4.790697415	5.248379365	1.483197636	6.560860663	-7.198238037	-5.885390861	-9.445872917	2.887277557	5.120852692	-1.541606888	-2.804840267	9.629171709	2.132657343	-7.133704012	3.991754134	7.687413769	1.663394993	-5.337549212
1149	L	Pholadidae	Scobinopholas	costata	(Linnaeus 1758)	106092	1152	4005.42501	9480.325204	25498.33326	2.258829108	1	18960.65041	8010.850019	50996.66652	0.135759823	339.2878906	55.61810225	4.433893867	-79.07702101	77.28868196	29.1561788	-49.94372028	-39.12424055	11.37924874	-10.33288001	-30.17591422	-6.046028741	-38.20861532	-24.18496316	1.54654417	-3.103144289	12.20121138	4.475605894	-6.453814609	5.494056445	3.625982623	-2.147493252	3.940442368	6.888443647	5.360228647	-8.523850324	-1.660596479	-0.163069298	-0.029349817	1.312679143	14.54900914	-1.527291586	0.210892486
1150	L	Pholadidae	Thovana	campechiensis	(Gmelin 1791)	106088	1165	2145.597116	9263.73971	16541.18201	3.54559635	1	18527.47942	4291.194231	33082.36403	0.114818991	337.3019955	113.6116264	70.22970517	-43.07824926	47.85855154	14.45777196	-28.85138632	-13.06248341	9.084883916	-5.222323293	-30.60883421	6.027341431	-10.73798504	-3.976933041	6.264803604	-0.824967457	13.16285238	-5.581036219	17.40270335	-21.62873484	-10.54748733	-10.09761488	7.151556837	4.583145197	-0.973570834	-1.069022095	-5.107295033	3.572593422	-8.388798386	-4.530836792	1.589356411	-6.584952404	-1.052144423
1195	R	Pectinidae	Lindapecten	exasperatus	(Sowerby II 1842)	101654	1204	350.2438649	3148.827269	1029.442735	0.633389796	2	6236.996666	680.9298138	2182.614265	0.237792678	6.113676157	28.64058266	-15.5785592	42.87772283	56.12983059	15.79638344	-1.746751312	29.43762548	-11.19474448	22.85175296	35.99333173	18.15640186	5.43340331	31.22510538	-22.90855297	4.377310485	59.58236533	-5.903029797	-23.27806979	23.51450223	-4.372122391	17.71347692	18.83322103	-8.676839775	-1.39226784	-10.68899587	-5.582400325	-11.12449346	5.399955294	-1.846171899	17.34979633	3.561272167	-16.01546476
1196	L	Pectinidae	Lindapecten	exasperatus	(Sowerby II 1842)	101654	1204	330.6859489	3088.169397	1153.171531	0.633389796	2	6236.996666	680.9298138	2182.614265	0.237792678	-38.95157502	30.30721996	-15.84089391	18.18565865	48.82818482	-30.33744306	14.93197342	34.65369536	-12.39728754	22.44591891	-0.108142404	-2.608611623	-23.79605223	-1.819433365	26.92531779	-4.292109625	-27.16379257	3.364392573	-8.561761396	-1.302086947	7.080580883	15.87437815	-19.21102598	1.258133497	6.968054047	3.707795977	-8.640311007	-9.101939122	-0.858430712	3.057305325	2.908472565	-4.07740969	7.84344148
1200	L	Mytilidae	Amygdalum	arborescens	(Fischer von Waldheim 1807)	112094	1094	164.3628644	4417.568444	2280.00786	0.261995757	1	8835.136887	328.7257289	4560.01572	0.067241382	118.9442359	93.060306	127.4165792	-27.67455004	-2.966026349	20.44202497	-0.787674746	6.197690546	3.185835857	-4.93985588	9.021488479	-10.28274205	13.16183918	-6.150591064	0.125113491	-2.49503752	-2.796114663	-13.01538807	6.429554437	2.999612551	-1.891806695	-3.850800349	3.91044256	-6.551226026	2.894895947	2.746382478	-0.375667454	-1.824610951	-0.258817293	-2.407948412	-4.577348237	-2.041482313	1.320496133
1201	L	Lucinidae	Ctena	orbiculata	(Montagu 1808)	109895	1180	23.88633921	1083.425765	51.84255495	0.2369435	1	2166.85153	47.77267842	103.6851099	0.315419094	-73.45789654	6.876253805	-17.14691997	24.91595184	-2.725020656	-23.20596593	0.982209039	0.70928092	0.729362448	-7.501864346	6.460651069	2.253394004	3.621640932	-10.40709648	-4.111552879	1.523672237	-0.990273106	-0.536132882	-1.247797706	-4.575602631	-1.929603287	-6.802982045	-1.648268672	-3.049192818	4.880632354	2.628337664	-1.280860153	3.843975054	-0.52511652	-5.845539891	6.824439145	-0.205341885	-2.39908652
1203	L	Pandoridae	Pandorella	bushiana	Dall 1886	104175	1155	4.137973554	857.6299586	12.38802084	0.254721382	1	1715.259917	8.275947108	24.77604168	0.250391804	188.7288024	77.76373881	20.55900254	-29.70966943	-48.88083443	-5.081086353	12.01862838	8.338980397	8.515730518	48.01785991	-6.520364831	-0.020342782	17.05441719	-10.30696745	-10.21385013	-11.3714394	4.419932266	4.165421199	11.16447686	2.193633456	-6.290700705	-2.513312413	3.134208036	-9.475795864	-5.811713745	-9.065852452	6.867633695	7.821204343	-1.858784966	1.037548581	-1.639766852	-6.932417608	3.671379464
1204	L	Cuspidariidae	Plectodon	granulatus	(Dall 1881)	103805	1068	25.74329928	1171.282331	69.45949928	0.303622081	1	2342.564662	51.48659857	138.9189986	0.270404859	127.7547975	-53.21933504	-99.06857906	-125.8511309	-71.95351535	-57.72844979	0.478617286	7.924134601	-27.78768715	-3.120312345	31.63571314	-20.94605346	-4.949857253	16.0917589	-11.17638501	-9.099764661	-11.65987663	-34.82536841	-30.81455347	27.29124884	11.89675056	-14.28589405	2.49457256	-17.46251807	-5.216459861	4.195867982	-7.007324505	0.211986226	19.21109983	-7.885705208	-6.101384021	9.554371558	3.069935726
1205	R	Veneridae	Pitarenus	zonatus	(Dall 1902)	106003	1080	107.6256945	1606.721138	247.9667391	0.235349927	1	3213.442275	215.2513891	495.9334782	0.302665874	11.80427911	-87.6229058	5.340055474	30.51014466	-4.426609186	-15.09056973	-22.00316438	-9.287928335	-15.34475699	-21.14606127	10.08607092	0.998038284	8.529396738	2.002125484	-5.83190441	-9.311986086	2.863208901	9.277014706	-1.052519918	1.525223364	9.830305327	8.524400709	-3.226155739	-11.19071043	-4.393654767	-4.517649281	6.662442631	1.894796637	-1.358458505	-2.028304779	-3.308605004	-6.522733262	1.938246122
1209	L	Ungulinidae	Felaniella	candeana	(d'Orbigny 1853)	111427	1093	77.46775452	1760.766985	276.2620598	0.310144326	1	3521.53397	154.935509	552.5241195	0.219002616	-6.290413799	-23.7503753	8.235455357	25.20983836	1.553633466	-17.39325121	-4.704921507	3.517889648	3.862182713	8.191719417	-0.552736032	4.279636646	-0.668650771	2.898747544	-3.7309905	8.809430268	-0.355709555	-3.46381264	7.458739966	-4.566971349	1.060699217	-2.701263333	4.518853416	1.04721421	3.124290075	-1.057110544	-3.472518693	0.918763577	2.795392053	-3.801511594	4.112977201	4.152958462	0.741697591
1215	L	Veneridae	Gouldia	cerina	(C.B. Adams 1845)	101404	1077	26.14467795	1002.983111	38.38470267	0.287558561	1	2005.966222	52.28935589	76.76940533	0.405159289	-19.74245891	7.853071645	-28.40898458	25.94881105	-16.28949372	-4.77917775	-9.560811434	5.133695073	-15.7666974	-5.597417316	4.330474828	-7.462915463	-11.80276356	-2.104137814	1.625642527	10.41858185	0.502618581	-0.240277983	0.131264348	3.996571776	1.77601679	-4.210980128	-0.424391697	0.99054239	0.366330791	0.450786451	2.024017039	7.274501073	1.17473703	-4.121049457	-0.907004494	0.398593916	2.549086366
1219	L	Pandoridae	Pandorella	arenosa	Conrad 1834	104174	1158	4.350759785	763.2066974	5.926894623	0.215494057	1	1526.413395	8.701519571	11.85378925	0.42332225	221.6245378	99.28694061	-60.52719609	-46.54533892	-66.14326272	4.204545829	3.095891202	8.286282831	-4.04011136	25.92103029	-18.49750497	-1.797968167	-1.20443624	1.795142277	-9.010098309	-8.91960937	-3.224703007	-1.165777775	22.93309401	12.73103334	0.106031881	3.44612744	0.881792913	-14.08012778	-9.883376506	-7.402958767	-0.961323811	4.624258439	8.096052253	-4.247531574	4.550293942	1.51527219	-2.777787089
1221	L	Tellinidae	Scissula	candeana	(d'Orbigny 1842)	103201	1117	26.64634166	1227.253833	75.6148043	0.157828403	1	2454.507665	53.29268332	151.2296086	0.260571514	-179.1859364	5.716440052	12.61340344	-48.54837888	16.52312212	13.77410008	10.00352952	-20.36428604	46.41122244	-3.966089689	2.032221547	1.208013139	8.844958808	8.679919031	10.18295107	2.908379297	5.328162828	3.253583042	0.157991924	-4.325547881	-6.724565292	-9.967758944	10.29176	-3.135708536	-5.158405276	-0.996435889	4.741859289	-5.185638815	-0.149401822	1.745746387	-4.488892929	-2.200362762	2.626589612
1224	R	Tellinidae	Macoploma	extenuata	(Dall 1900)	101788	1118	11.69111124	1177.389785	47.98949199	0.191237825	1	2354.779571	23.38222249	95.97898398	0.195894656	-267.1853883	52.81242261	30.39758711	-89.43841668	14.42358524	-45.26391091	-14.58889704	0.010961482	-39.27884079	-22.92468782	-23.48254	-16.04784692	4.942731802	-0.184156206	0.981463537	7.217776791	19.02643143	-0.421176159	-16.1277905	19.9724362	10.57176988	11.50710979	1.771539911	22.85372566	1.854375306	6.017983433	5.228196918	0.339881078	-2.230437084	10.00238493	1.437435184	6.374053838	-0.904431502
1230	R	Thraciidae	Bushia	elegans	(Dall 1886)	104324	1107	7.369421878	892.5520424	37.62434221	0.166569545	1	1785.104085	14.73884376	75.24868442	0.163787628	22.91795458	-63.71872406	-63.73529001	-9.638874672	-4.713127189	11.14534607	-9.762602731	-10.11887027	5.513437806	-4.538477974	14.23360728	-9.798474506	-2.049958195	17.21099147	-11.80860242	10.24373516	-6.4245648	-9.389351988	4.79549559	4.254421599	2.301888141	-8.138756758	12.13484454	-3.672054215	11.12916563	-4.758853372	-2.655482431	-9.085774866	-9.640015954	2.06295852	13.56060808	-1.493268646	0.262700501
1232	L	Semelidae	Semelina	nuculoides	(Conrad 1841)	102656	1135	5.256861216	581.8512361	6.20474637	0.249318318	1	1163.702472	10.51372243	12.40949274	0.458649555	84.13954531	25.93141447	-47.21683921	20.04127642	-24.05220098	-17.63518694	-15.45610838	4.008597603	-12.02387859	7.241270118	9.757715831	-0.789140218	-11.29748693	-2.216991568	-11.25635424	3.427844503	4.92296908	0.274971466	13.44688785	-0.808363108	-4.355236031	-0.870397202	-4.076553327	0.623511432	-0.998435966	2.804090956	-1.444693046	1.095490967	0.501415885	-0.418134402	1.419219498	-1.445909263	3.347816594
1233	R	Nuculanidae	Saccella	verrilliana	(Dall 1886)	104955	1091	20.01832168	840.7876411	19.80063129	0.209783716	1	1681.575282	40.03664336	39.60126257	0.502733502	3.647488718	-4.438825491	-116.870562	-50.20852778	8.822573277	34.30464497	31.44919806	28.08332035	0.451117551	-42.62289011	41.03859927	8.940821786	-18.82632755	-2.692650108	0.789551407	-2.142643245	-7.928477955	6.913305188	-7.752006187	-9.211697518	-21.58857924	9.211035768	-9.061496231	3.036024084	9.528508797	0.774226464	-3.622342866	5.273276423	-3.457797774	-3.684652494	-3.82785363	-3.363288141	0.147220793
1234	L	Corbulidae	Caryocorbula	chittyana	(C.B. Adams 1852)	100647	1185	24.9169183	774.1187536	17.86291179	0.29275358	1	1548.237507	49.8338366	35.72582359	0.582445471	37.16700684	-100.4867875	-88.62273654	-78.89373815	-24.87897411	-10.5928591	-37.78913263	28.60729705	-85.44147238	-8.022015604	-0.357187286	9.972032398	-71.88522405	2.389919422	-9.951117934	-1.620534156	-16.48121887	-16.07368088	-5.175628978	19.26324024	3.60283094	-1.406435528	-13.24129959	-9.274306067	0.087881231	12.72628709	7.490422515	-10.92588667	9.964250171	-6.141269899	-4.747864645	13.05843307	7.385849328
1236	R	Arcidae	Asperarca	sagrinata	(Dall 1886)	105912	1065	47.88647854	1293.1143	71.27411048	0.651002471	1	2586.228599	95.77295708	142.548221	0.401865071	218.607488	46.95525219	30.15747924	35.86096398	-13.19883989	49.63737961	31.96629063	28.41633125	16.40363625	-26.85218856	-11.19926018	4.419057364	-4.10233375	-21.51828303	4.199470346	6.793455823	7.728494456	8.698543755	10.40254129	-0.605579414	-6.064872928	-3.028218159	1.019769746	-6.633392927	-10.91050503	3.512589455	2.431496591	-0.243811184	6.578016991	3.134142976	-4.532748805	1.743628071	5.157449762
1237	L	Astartidae	Astarte	smithii	Dall 1886	105385	1183	48.64039683	1065.828962	41.11233154	0.623509795	1	2131.657923	97.28079365	82.22466308	0.541937807	-13.39412704	27.90013667	-37.82280495	52.7598738	-27.384382	-40.51055085	-13.60894246	-2.618599037	-5.317678074	-21.78885023	15.34480249	-14.32616255	-30.84505908	-6.701104823	-12.4165748	0.686078252	-0.600834698	31.73411311	4.680314286	0.771361519	8.020458347	-2.61209587	-3.873750973	-1.661657152	2.700186545	-0.002173583	5.79192217	2.900281747	2.164726363	3.906168804	1.259189104	-2.989075297	-3.174898398
1240	L	Cuspidariidae	Cardiomya	striata	(Jeffreys 1876)	103975	1067	23.25199642	1323.579571	146.4916793	0.320026159	1	2647.159142	46.50399284	292.9833586	0.136982991	-148.3763514	-111.7826882	27.54579682	-108.6734318	13.89141788	-39.85878934	0.662232004	15.49615573	-2.680802228	35.54333195	-40.45655526	13.63831641	-4.382933034	-21.53712007	-7.290453095	-42.1378279	-11.46082605	-24.13062347	22.96226712	-8.150886636	6.798400561	10.50063256	1.893848251	10.41424053	8.267074876	-2.758819829	20.05129401	-19.83873436	10.44864759	7.799444897	-19.32038289	10.58151355	5.934081063
1241	L	Limidae	Limatula	setifera	Dall 1886	105583	1073	4.785518577	707.3513487	22.33477584	0.214995046	1	1414.702697	9.571037154	44.66955168	0.176455259	3.46382907	-64.5712982	114.1758076	-5.24322212	6.012623698	-13.51174551	-1.878156447	12.96634304	-2.913897126	0.430546169	-5.861849526	30.53841023	-17.6179157	-11.36119841	-1.960667609	12.31693654	-10.2090948	-10.54489129	12.82675621	1.497126646	-2.828626832	5.822509517	3.739782982	-2.792723597	1.749031488	-9.28991059	-0.560292947	0.202024418	-2.80812025	2.937297457	-2.025792815	-0.858299994	-9.343440101
1242	R	Verticordiidae	Haliris	fischeriana	(Dall 1881)	103777	1075	42.74041685	1124.063265	107.115657	0.455215482	1	2248.12653	85.4808337	214.2313141	0.285209773	15.07925754	-201.7836528	103.8332281	42.49989017	-46.0699273	11.1975866	-12.191499	-45.80714573	15.55066283	-27.44916868	7.669243358	-36.25256655	31.45758841	-16.82103171	13.80504296	-19.77070008	-25.18425098	29.9001998	12.61226606	18.81244976	13.59250979	-9.351764351	11.64087948	-17.21623947	-8.605142934	-2.140136941	-23.9973044	10.7264538	-23.65102665	5.392902368	-19.6612933	12.16665837	-10.39775141
1244	L	Myidae	Sphenia	dubia	(H.C. Lea 1843)	112132	1161	2.518423457	551.70031	7.68891172	0.247931722	1	1103.40062	5.036846915	15.37782344	0.246726831	-104.244432	-4.943854249	-43.77848744	-43.14159935	-4.905425127	-42.83202853	76.37063662	17.8539196	32.92391972	21.4290102	-0.79824916	-29.76275677	-2.029881265	-15.98314262	-23.0963828	-19.41838207	16.81199092	-2.778945388	25.73933508	-23.55530099	-3.341282141	5.12005236	-2.865302276	4.873519657	8.452798832	-9.893430762	2.940409694	8.169510911	-7.821960328	8.996802023	2.867646921	4.272020737	7.333551471
1247	R	Limidae	Divarilima	albicoma	(Dall 1886)	105444	1076	17.85394727	1126.612182	78.5618409	1.035763126	1	2253.224363	35.70789455	157.1236818	0.185176594	-92.23834747	-19.18733966	114.6483217	1.216649959	46.62457908	47.99204677	-28.84042177	-44.91102696	-48.06014897	52.93444727	9.715778828	15.13660539	-39.36952223	0.380064763	-15.20056594	11.7311881	4.847782401	7.756260943	-3.860480906	-12.90556913	10.60936065	9.593824063	-18.27804612	0.311737374	-14.58113524	-8.935539383	9.147519664	6.425562218	0.003301745	1.507498368	-1.666565789	4.29767038	6.36675517
1248	L	Tellinidae	Coanyax	americanus	(Dall 1900)	103056	1113	14.94552049	878.6246133	23.21937384	0.16990736	1	1757.249227	29.89104097	46.43874768	0.391603874	72.96090509	18.01845615	-131.8871317	10.46936074	9.583650913	-7.583763242	45.84282488	-3.463890635	4.268664185	-21.82115181	-4.290842531	2.601581844	-12.59112924	7.073573457	-2.687432089	9.39644946	-6.161429167	-7.152639992	7.138346084	14.32430167	6.540421757	1.035132344	-2.768249552	2.763854069	5.178448912	3.276903717	0.747509288	0.220882148	-2.550872215	-0.196721537	3.343138817	0.653314541	2.128548469
1251	R	Thyasiridae	Thyasira	gouldii	(Philippi 1845)	111349	1101	5.462262959	687.22421	18.98223947	0.158468191	1	1374.44842	10.92452592	37.96447893	0.223455682	-49.60919742	-40.48868736	56.99310997	18.64308303	29.00834237	-11.11979517	19.5663676	-1.116073379	11.12628567	-4.058049413	-12.81661682	-17.02207259	-22.23360873	1.874851525	-10.37835148	14.8997033	-11.52054875	-0.644055	-7.351475341	-4.941172112	-0.935777245	-3.348476606	4.825510984	-2.321751171	-1.743220777	-2.044236949	-2.124116635	-1.416286894	7.296981729	-0.900462326	-0.794842331	-1.127677145	2.666589638
1252	L	Dimyidae	Dimya	tigrina	Bayer 1971	106252	1069	12.58022213	872.6529387	18.81846259	0.148367383	1	1745.305877	25.16044426	37.63692519	0.4006608	14.60296213	66.96316856	-17.77657059	29.23684923	-16.21473411	-12.25163831	13.40189581	17.2952627	-21.91283716	12.87979025	-9.787672714	11.64050485	-1.573715475	-18.02726444	-14.82943102	2.154694371	1.359423611	0.597427126	-5.896306087	-6.968994054	0.213702937	0.039591586	9.843795086	9.078796329	-3.193190721	1.731170999	0.180727014	-2.954366318	-5.465390206	1.337453116	-5.589604905	0.756389644	5.441306876
1254	R	Tellinidae	Ameritella	consobrina	(d'Orbigny in Sagra 1853)	103202	1115	28.17060785	1342.916847	53.14477058	0.146093435	1	2685.833693	56.3412157	106.2895412	0.346436411	-201.0966868	64.31611947	-36.80744288	-37.11603964	-0.398963616	11.35123738	13.54319676	-7.204312946	-21.11919657	-14.00487303	-14.97118055	4.830276533	8.613601375	-2.331152162	15.45561782	-1.272130025	5.774146897	0.425227424	-4.914253003	0.418696045	6.776101065	6.05399241	0.243874755	-0.597540722	-4.421608998	-1.400081527	-2.327399416	-2.935471871	0.263498322	2.807540212	3.100692325	-4.345538527	0.49390919
1258	R	Pholadidae	Martesia	striata	(Linnaeus 1758)	106124	1164	30.09869587	1604.968166	212.8035	0.771159925	1	3209.936331	60.19739173	425.6069999	0.123912819	145.2200848	-20.61518598	97.65462053	-2.778171721	45.44616245	10.74359485	25.82892199	9.881722914	2.935703746	17.11061891	-21.77213241	-35.68133186	18.94854559	-25.3472622	21.20193482	16.89152873	7.920288167	-6.338941066	-6.037383322	0.939834711	-3.70043722	-10.97258526	16.42227121	-3.022333517	-5.534664079	-0.353338027	7.062529123	-3.940892167	11.40478251	1.804194954	-1.246532963	7.502722045	-1.772662877
1259	L	Thraciidae	Crassithracia	septentrionalis	Jeffreys 1872	104281	1106	133.3194983	1834.978711	198.4345468	0.601303304	1	3669.957423	266.6389967	396.8690936	0.401862465	-204.3489971	37.34069384	1.261485647	-13.02790978	36.82524809	11.11804498	15.59178762	-3.553264782	26.65727021	-10.59521828	8.838768422	-12.67160675	-3.313698263	-6.509192605	5.220887857	-10.72317355	-5.228874069	3.138643281	-1.005533875	0.849133394	8.078707366	0.296980392	4.281866923	0.589711483	-5.352330437	-10.19864913	10.84016982	-9.481887146	4.278110269	8.055369525	-5.593612203	-1.753431557	-1.348176684
1261	L	Pandoridae	Pandorella	inflata	Boss & Merrill 1965	104176	1156	5.448110361	949.1240448	38.70502977	0.236800851	1	1898.24809	10.89622072	77.41005953	0.123391232	149.1995082	-6.094303746	-25.77205115	-27.95541844	-3.272269356	19.6085172	46.86086326	-10.67397252	-11.89020819	11.58627398	42.00374125	13.65267381	-4.399476279	0.102312953	15.10776648	-5.970498868	-7.859476049	-4.261388803	9.669572856	4.662723525	-3.024930508	-3.539789193	-6.455059815	-4.873334719	-2.43761056	0.113835156	-0.807574618	-11.10720118	-3.696572523	-2.906357148	0.798363858	4.782843565	-0.80178699
1264	L	Mytilidae	Solamen	glandula	(Totten 1834)	100792	1089	84.99302865	1499.321931	152.1058459	0.343466439	1	2998.643863	169.9860573	304.2116918	0.358470823	-35.19666093	10.84526745	45.14462941	18.69313171	26.66982737	-9.243681462	-3.948346065	20.18321428	-4.116787029	5.707230234	-6.481101399	11.28848752	15.91264602	-7.066767431	2.632750106	8.047939073	-7.024164489	-6.20352772	6.828303535	3.892686173	-10.46380795	-5.741442338	-3.308322827	5.467481658	7.682578381	0.082115798	5.388893103	-4.769331061	0.342930797	1.509245198	2.19820489	0.987187718	-5.097099995
1268	L	Tellinidae	Phyllodina	tenuisculpta	(Sowerby II 1868)	112778	1111	123.4063333	2112.497724	341.485983	0.45078337	1	4224.995447	246.8126665	682.9719659	0.265451437	-25.43938522	-13.49127368	-76.06250696	-2.106194506	-17.76397601	25.14189601	-34.35101589	-10.37199472	-17.36007435	-15.04446498	13.78802655	-20.04698171	-9.21584685	8.772563554	8.900447573	-0.019604241	4.497050454	0.222392922	12.35853618	2.272025272	11.26788675	-4.995236637	0.976410703	2.418668761	-0.809757528	-3.391046113	-4.857956945	1.56883098	0.151162358	-0.543034398	2.807899659	-4.536674593	-8.360939909
1272	L	Cuspidariidae	Cuspidaria	rostrata	(Spengler 1793)	103940	1071	313.7338914	3281.132512	1233.669746	1.380863691	1	6562.265025	627.4677828	2467.339493	0.202748581	137.7864083	-9.702557924	-116.1822013	-256.3930093	-125.8571876	-128.9936573	-22.98779457	12.35153727	-20.66711513	15.32096468	3.192879137	6.257842663	-11.96609218	39.3232044	23.74487812	-6.481907537	-23.40758664	-14.57002924	-46.25715709	4.549826088	15.11000307	-15.72296096	22.30556079	-20.37068912	17.29461015	-8.193586349	-1.121388742	17.15620557	-5.234247965	-15.51574536	8.254514952	-19.62883489	-3.514518301
1274	R	Limidae	Limaria	locklini	(McGinty 1955)	105499	1072	97.74458612	2564.298583	541.0931834	0.678551484	1	5128.597166	195.4891722	1082.186367	0.153003768	77.65894702	71.26193642	34.78352226	19.41940477	12.35995598	-13.55509716	-14.9614911	-2.56880144	-4.058509744	19.60686971	11.59746168	3.615274768	-7.311311959	-10.67727088	-1.737217751	10.27490503	-6.289223653	-1.940302126	7.805451165	3.533258074	-16.53065857	-1.124055998	-1.718581535	-6.52170411	0.636664357	-6.329553129	1.949154824	0.084448429	0.078705936	4.445307276	2.785068238	-0.814110071	-1.767691001
1278	L	Yoldiidae	Yoldia	limatula	(Say 1831)	104855	1078	141.476943	2414.318486	384.2444742	0.602994527	1	4828.636973	282.9538859	768.4889484	0.2691101	-184.2082137	33.6688891	-64.88500041	-45.57611214	11.96509895	-8.863277647	-8.398582297	-13.07694771	-13.53792929	-6.973954694	-23.84556074	2.801035825	4.052993078	-13.15821122	14.43894432	-12.89428222	-1.189002186	-8.052025898	5.594951255	4.418350893	6.359372999	4.096616506	1.312902538	1.624479356	-0.765203184	-1.888442884	3.582418199	-5.680678512	2.340319498	2.193383285	-2.034793852	1.772973018	1.697064986
1279	L	Chamidae	Chama	lactuca	Dall 1886	106307	1141	275.1602572	1859.484883	456.7712837	2.392599671	1	3718.969767	550.3205144	913.5425674	0.37593715	-6.694763532	-164.6485149	134.275519	25.21278305	-45.38086047	1.556507533	3.729715895	-16.40005998	46.48367385	-8.921086027	4.372173414	-15.27710818	35.36404293	-8.636011807	5.112615414	-52.23510311	-16.04037526	57.61054109	9.109094331	45.35295712	-0.830164408	-5.986718614	9.469091707	-14.64613811	23.9239301	9.563013314	12.48020786	-1.771276984	-16.61535624	24.26866849	0.434691545	19.40273529	18.43866175
1281	L	Chamidae	Chama	sarda	Reeve 1847	106321	1136	348.1853837	1995.972765	372.4652681	2.681753172	1	3991.94553	696.3707674	744.9305362	0.483154192	11.12428149	-102.2296122	86.55343041	80.58250327	-70.10707875	-2.979615228	-24.24201685	-93.32494687	30.69676154	-24.25556007	46.2239206	22.38742685	56.69163358	-15.42836579	20.89951156	-29.95631487	4.309337025	15.55470674	8.199269125	13.15822848	-1.811216064	-3.736447479	-9.840552723	0.210951461	-12.74499944	15.56532548	-2.39353408	-39.8992678	-8.334673943	1.736148065	-2.671248365	-4.094542485	7.080389239
1288	L	Yoldiidae	Yoldia	sapotilla	(Gould 1841)	104959	1079	164.5413037	3076.784489	859.3356158	0.451014993	1	6153.568978	329.0826074	1718.671232	0.160704183	-50.94741673	9.441960851	-120.9597709	-35.13095895	28.42245185	36.78207063	14.03745622	-7.143925294	-3.126885118	7.013077855	-27.93741804	20.05610347	11.51845762	0.035105785	-3.6304796	-14.45030355	0.100677683	-12.04605976	9.802033952	1.187958757	-2.311711857	-5.640608087	-2.104568392	-4.629410914	2.104415268	3.40301162	1.561404897	3.179501594	6.495899219	-3.825431873	-2.310492108	0.787351391	4.288760319
1292	R	Pandoridae	Pandorella	glacialis	Leach 1819	104184	1154	51.27991827	1865.324713	56.70339463	0.505926828	1	3730.649427	102.5598365	113.4067893	0.474887433	182.5887794	115.8840584	-104.0644217	-30.33530569	-7.116915624	56.78735033	-44.44871608	18.83562605	-14.579565	5.714777989	28.16831492	18.77418472	-2.876377855	-8.089931136	-1.009733779	-20.78803391	-14.25291001	-2.065881702	17.89286903	-3.384792904	-8.710360243	4.011889259	0.673230358	-3.489853909	-6.554948896	-4.624881406	2.984633957	-9.557573962	0.789728055	-2.667863743	0.339246747	-6.350095293	-5.181793715
1294	R	Mytilidae	Amygdalum	sagittatum	(Rehder 1935)	100136	1095	38.94413881	2442.750348	551.8120557	0.212256628	1	4885.500696	77.88827761	1103.624111	0.065922523	63.40129535	41.41903978	106.8457975	-8.263713591	-27.35355758	12.50729084	-12.22065401	8.649399503	-16.83241668	4.044443462	15.31230213	-5.664455479	6.779495672	10.41614723	15.59891467	-0.077497707	-5.879562837	-5.657250244	13.02146335	-1.001086646	1.063928974	-5.534209812	4.960416383	-3.235920838	1.444768996	4.178494337	-0.16082575	-0.636026204	1.480681134	-6.424309674	-0.583809165	1.273603121	3.051167895
1298	L	Tellinidae	Tampaella	leei	Huber 2015	112288	1122	102.0622607	2081.419239	420.1444357	0.23638571	1	4162.838479	204.1245214	840.2888714	0.195444182	-100.0468629	-22.4461895	-16.61277558	-14.37059954	25.46856186	8.459977266	-8.394534793	-0.95065288	15.78977114	1.109171224	14.18114025	3.549208088	1.323537061	-3.910599555	-0.21263737	4.546876162	-2.704178491	3.476139924	1.401127754	-5.270038286	2.101482959	-6.534716572	2.59627285	1.833559874	-1.959993207	2.211469458	1.583088364	-1.795428186	-5.078010072	-3.030781619	2.583232183	1.759659886	-2.132369963
1299	R	Nuculanidae	Nuculana	tenuisulcata	(Couthouy 1838)	104951	1092	1.368171755	495.8751637	5.101259761	0.08696758	1	991.7503274	2.736343509	10.20251952	0.211482532	44.4134733	-26.0624399	-96.48926502	-14.960888	25.93232709	23.76631931	9.166988852	11.46245538	4.832194151	4.915397509	-13.49101346	10.78289209	4.121243233	4.080296377	-11.53392352	8.681276146	-9.949667826	10.4416558	0.630394941	2.226337301	-2.908141827	-3.201135401	-0.822021914	7.056279707	4.688526765	-0.373587288	-1.888792129	0.650229667	-3.550852104	-8.869696496	-4.78397076	-3.239964239	5.366777725
1301	R	Semelidae	Ervilia	subcancellata	E.A. Smith 1885	101140	1138	2.568646673	513.1836829	5.207156502	0.102361684	1	1026.367366	5.137293347	10.414313	0.330338438	-98.97133987	2.670993207	-55.74051005	0.060699428	9.95812539	16.09277439	11.45728333	-14.60889617	-6.36425378	-9.805804509	-0.544264359	-0.105772324	-14.94207002	2.317275253	-4.821620765	3.322087725	-2.392173743	-8.385422032	-2.180090506	0.766597056	4.399763485	-5.098044902	2.490956448	3.504900671	2.516420613	1.345757474	-0.36037109	2.959344814	-0.441939063	-4.486057058	-3.966263291	-1.12443591	7.034993616
1304	L	Limidae	Limea	bronniana	Dall 1886	105607	1074	2.554027722	429.4714252	3.878283373	0.177885788	1	858.9428504	5.108055444	7.756566747	0.39706222	16.6702667	-20.2357131	37.78262194	31.36978687	-47.94888239	-8.48816086	-5.783067346	11.7828712	15.21086008	-9.831595611	-20.75719607	9.732589861	-39.74842069	-6.201358157	18.04551079	10.03958039	-1.203811609	-16.80986488	-2.409752551	-5.447208167	-9.102948707	-11.73732366	4.702792997	-2.339289946	2.301260677	2.299315993	0.862977764	-2.816133424	-0.61361704	5.50373068	-7.796745432	-3.400613432	3.158322831
1305	L	Spheniopsidae	Spheniopsis	triquetra	(Verrill & Bush 1898)	104268	1160	0.480666371	298.0231405	0.950441504	0.075171483	1	596.046281	0.961332742	1.900883008	0.335870118	-15.16681133	5.641743207	-59.29701892	-0.393611418	-12.15131929	14.32058363	21.30289759	-0.143866796	-8.647611339	-3.486408106	7.986949959	-40.69938355	-24.69222247	-16.43546948	-9.918380916	16.2833817	-0.305251628	-1.591747647	2.28141236	-2.772807159	2.246452697	-6.621367821	1.989071164	3.13501193	-1.014679996	5.03435039	4.105816546	-9.206933906	-2.226480549	0.041488357	-2.686250781	-5.171277103	5.537246307
1307	R	Thyasiridae	Parathyasira	equalis	(Verrill & Bush 1898)	111332	1100	2.043633593	555.9125761	11.36119558	0.070162996	1	1111.825152	4.087267186	22.72239115	0.152455027	-51.3123318	-87.4092749	79.25075302	5.366709346	-5.25250378	-1.413684408	-4.204095813	6.074797139	0.290050358	-7.419979998	-0.451982255	-4.876503844	8.619698514	-0.93172458	-3.422657684	12.67736443	-7.096017691	3.288006853	-0.699135035	-3.636839874	-2.744586333	-9.583825092	-3.378909006	-11.26683203	5.166945481	4.144654946	-5.987862584	4.390297738	4.041952937	0.685323289	-0.432692499	3.123685505	2.285565115
1311	L	Yoldiidae	Yoldiella	lucida	(Loven 1846)	104721	1083	1.35629806	438.5216518	3.936486765	0.109404097	1	877.0433036	2.71259612	7.872973531	0.256254147	6.413599179	-40.04605459	-81.85601725	-10.56393044	21.0149497	15.70062214	13.66720233	6.647953526	15.64903651	0.145483062	-5.246348722	20.03018443	-10.06565573	4.369176408	-16.28927578	-0.723812077	-5.529597633	-4.396611052	11.59853375	0.942454809	-2.075973516	-0.126118889	-2.199833281	6.875199515	3.737636828	5.365187197	-0.013195516	8.179804941	0.768219278	-5.877456288	-10.98804134	-1.524675674	4.577550759
1312	L	Nuculanidae	Saccella	vitrea	(d'Orbigny in Sagra 1853)	104969	1110	4.004397526	548.8228978	6.288894093	0.14433272	1	1097.645796	8.008795052	12.57778819	0.389029834	-80.21268595	-7.172828507	-76.52684663	-24.84901609	11.07871917	11.25623896	5.126696575	0.511349803	6.032150499	-13.48595086	-9.128629803	33.28364331	-21.20727939	7.019864107	-9.854053744	-12.58388197	4.797311039	-1.380402253	6.48642622	-13.43587107	-6.134500763	-12.84957338	-4.460144965	7.131711264	-0.545794084	4.716411324	-8.10852596	1.69999208	-3.869361929	-3.784737492	1.087119261	0.520074148	4.924056758
1316	R	Mytilidae	Amygdalum	politum	(Verrill & Smith 1880)	100135	1096	191.9451573	3981.546151	1943.021706	0.24876716	1	7963.092302	383.8903147	3886.043411	0.08990545	60.7565713	82.70072733	117.0638499	-9.864252153	-22.70993837	27.5276967	-16.59608546	13.42363296	-7.994687148	-2.850633934	10.29951838	0.640979524	8.469356124	6.623181256	2.392079294	-5.194436541	-8.06637043	-8.76587215	4.757640347	5.681441796	3.327970364	-5.952229923	5.702883401	-6.289172307	2.359058744	1.114039981	0.653487284	-2.078465709	-1.003313416	0.095712238	-3.14491941	-1.276142228	1.19162672
1336	R	Tellinidae	Merisca	cristallina	(Spengler 1798)	103116	1286	59.75733597	2077.738997	108.68776	0.496443157	1	4155.477994	119.5146719	217.3755199	0.354758538	-116.2892479	106.6022052	-70.75952326	-43.32061337	-27.68332779	2.722540348	49.91327064	18.71606127	-11.68744283	13.76177524	-4.124768899	0.976535045	10.20419082	13.54875145	-17.47915426	1.928741847	23.10918746	4.943006531	6.327196724	3.267077151	4.362201338	-19.56529315	-4.504305966	-4.073108584	-2.979786744	2.777630439	-6.326370421	4.853994516	7.515421004	7.722029922	7.530532042	-5.658429708	1.569550968
1344	L	Pectinidae	Delectopecten	vitreus	(Gmelin 1791)	100928	1292	45.84296625	2327.221427	461.3937018	0.501856065	2	4674.011899	104.1178625	1030.44161	0.091769418	-11.15165382	40.61461734	-13.901959	30.3023569	31.39629897	9.148313085	8.818871769	8.971592033	-16.7565014	24.19646606	-9.815073142	7.218742299	2.779514447	-6.928155699	11.01653207	-0.826091727	-13.41563122	-1.461105449	-2.850516923	-1.664495612	8.460818687	5.772038502	-3.552616561	-4.460224204	4.235794397	1.015939061	-1.624746994	-3.433190692	3.603668491	-4.233932261	2.736096337	-1.094082229	-2.774168016
1371	L	Thraciidae	Ixartia	morrisoni	Petit 1964	104293	1396	28.46641863	1402.595393	106.8250755	0.327554597	1	2805.190785	56.93283726	213.650151	0.210408044	58.22878174	-4.402690438	-90.85979445	1.608066426	11.55688777	-10.80342717	1.775990802	2.227782493	21.98654435	30.13809552	-18.20444614	-14.8628697	-6.783201114	12.99093659	-12.71377871	21.66816237	7.194718961	-0.468714281	-1.72699934	3.170738862	-3.277620471	-14.34308517	1.456022745	1.774072534	6.521674429	2.649571449	3.660965524	-2.287529702	-6.205474207	-3.130485292	-1.84681457	0.922384835	9.877152449
1378	R	Propeamussiidae	Cyclopecten	hoskynsi	(Forbes 1844)	106391	1294	11.73225738	1165.400854	33.28280826	0.194324935	1	2330.801707	23.46451477	66.56561651	0.260629574	-36.03101051	90.41641912	-23.03519	42.18164228	43.00626378	23.33661609	10.63179266	15.56076017	8.627114239	28.58357667	-2.16782322	1.554669302	4.911881652	34.13457463	-7.642460273	-13.90040538	6.450295129	-6.615607995	-8.547066469	6.360616063	-7.052361697	-7.582951953	-2.127231682	8.188754909	-9.144367191	1.09495676	4.690772117	5.770052879	-8.583405985	7.019895605	2.275029016	7.442597485	3.031564089
1379	R	Propeamussiidae	Cyclopecten	hoskynsi	(Forbes 1844)	106391	1293	11.99450951	1074.83745	28.20674304	0.229124565	1	2149.674899	23.98901903	56.41348608	0.298361587	-25.6424544	78.04132086	-14.41656016	49.20656511	37.24679382	-1.509291378	7.788281618	29.71078894	-0.462385339	29.97082011	22.37499513	15.78736026	10.84937825	42.08113551	-20.54544612	-8.295432916	32.36826711	-7.096958385	-3.259049476	11.30908931	-3.96329781	-2.677881403	5.052161341	-3.198061322	-6.174769191	-3.799332949	-6.683393173	-2.895012549	0.407373569	-0.452162183	9.625744805	5.241055996	-1.822844662
1388	L	Nuculanidae	Propeleda	platessa	(Dall 1890)	104548	1279	10.55483054	1128.718431	15.73096747	0.246183607	1	2257.436863	21.10966107	31.46193493	0.401541187	315.3639122	127.316336	-54.11836694	-88.39735797	-28.33939794	-61.44327666	-25.37169412	22.34510613	-0.13944885	10.23402715	-28.83076238	0.421425277	-7.920547113	-3.283772881	-17.75585644	-4.263240098	-7.380232408	2.808807035	5.212757737	0.698829059	2.679270092	-2.123254682	-2.351648917	-5.515826859	-2.383917209	-2.904970775	-4.490027402	-3.567357139	-5.055748579	2.449364321	-3.363586828	1.775740569	6.25912302
1394	R	Pectinidae	Delectopecten	vitreus	(Gmelin 1791)	100928	1292	58.27489625	2346.790472	569.047908	0.501856065	2	4674.011899	104.1178625	1030.44161	0.091769418	-5.670856444	27.28422552	-5.623047603	49.12489589	106.7939218	2.344662158	3.354997393	-1.356452293	4.408744248	23.67129284	-14.52763737	-22.62339163	-16.07562008	2.264652525	3.930283014	-4.715443663	-10.96210156	11.39988013	-12.67217022	5.40875339	-1.776965752	9.291392084	5.489183173	4.313212262	0.951075086	-1.146356117	6.899187189	7.309756813	2.888661855	-8.438569701	-7.843866911	4.881758469	-11.90568222
1401	L	Poromyidae	Poromya	rostrata	Rehder 1943	103941	1313	9.677590639	717.9119794	22.46188491	0.130523861	1	1435.823959	19.35518128	44.92376982	0.301112276	-0.923433614	-95.9754637	-14.64792132	-5.38168147	-11.47585977	6.468735209	11.72683652	20.4130121	0.167616345	-24.38141744	21.6117192	-15.24494976	-13.80248481	-7.206654395	-14.92823859	-3.706874364	-3.447352812	-12.53089356	-8.252619155	-2.998836899	9.109539916	2.648270045	-6.67315325	-6.721150051	-16.08895006	-0.183794339	-3.551947973	-2.233442927	-7.118300444	2.133328542	-8.953792938	-7.06007474	8.301693858
1414	L	Tellinidae	Pseudomacalia	antillarum	(d'Orbigny 1853)	112106	1438	18.85303172	1235.260625	78.73660963	0.238346921	1	2470.521251	37.70606345	157.4732193	0.193186812	-140.1448061	-3.997133224	-11.12827208	-11.06699598	18.31223709	7.125454508	-4.684620376	-2.129381341	16.51591782	-3.404182303	-0.193578752	-17.39420682	7.741674964	-7.552683232	4.058795448	-1.951023182	-8.515445729	-4.283973537	5.007210057	-3.562620154	-0.464921283	-7.508140429	1.332864223	-0.920949748	2.580609062	-0.852718183	1.780893052	-4.033633358	-2.492286589	-2.404491397	-0.267497418	3.184173219	1.29665931
1426	R	Limidae	Ctenoides	planulatus	(Dall 1886)	105438	1407	28.43301916	1462.698553	85.89466299	0.402250254	1	2925.397105	56.86603831	171.789326	0.248697591	-35.41939931	99.74518687	51.78636564	14.7668262	-2.926267048	-34.1506432	-7.963297899	20.33781293	0.511560381	4.532532998	11.17265738	-2.869655321	-4.782809674	3.100663524	-1.666939015	8.761219754	-8.289445813	-5.345965014	2.162450429	-1.728336185	-2.311875922	-2.663890162	0.996175376	4.592355537	4.180373861	-1.074991971	-0.714879397	-4.653648437	0.788182942	2.677421801	1.411821897	1.061435926	-3.589813246
1430	L	Pandoridae	Clidiophora	inornata	Verrill & Bush 1898	104171	1316	73.13949827	1670.701457	136.4451218	0.562200124	1	3341.402913	146.2789965	272.8902435	0.348973595	138.968113	32.22184643	-97.16686121	-44.37844053	6.169179808	-19.58828605	-9.59451451	31.4379024	-38.75532222	-6.47683876	35.95542271	-19.51752565	-3.631225174	-5.58641461	4.952703715	-18.62303412	-15.74419494	0.078436029	16.94375932	10.76824898	-9.37315597	3.700776228	-13.91485569	-0.12238534	-2.870795262	-6.777074056	3.11724027	-0.206564823	-8.267146245	1.568662096	5.590050107	3.351583405	3.776749705
1431	L	Solemyidae	Petrasma	occidentalis	(Deshayes 1857)	104772	1296	2.376877194	752.1463753	11.44669305	0.133154997	1	1504.292751	4.753754389	22.8933861	0.1719438	274.3735458	62.52348415	-0.478181626	-34.36302506	42.38988409	40.64114741	-55.61873458	-2.181066358	-19.98310153	5.960210794	-5.051345566	15.44525875	-7.896969767	-7.403824319	-1.120952766	-0.255038706	-5.731027145	-2.470883012	15.63291996	-1.63291071	-8.010896037	-1.561996229	-0.10680943	-1.379675298	3.466590882	-4.005770008	-5.363719973	-4.489731942	0.163650968	2.608241939	4.85328001	-2.185407819	-3.457856859
1436	R	Veneridae	Turtonia	minuta	(Fabricius 1780)	103463	1291	0.303075752	212.2718702	0.468197615	0.129414432	1	424.5437404	0.606151503	0.93639523	0.392955034	-164.5522386	-20.94287663	46.04378301	-42.80371233	42.76444881	-17.27677676	21.00046783	8.208197723	13.1139436	-2.179091594	-23.58716426	-19.67839644	-19.31926735	-9.907299135	12.51162741	12.73370579	-0.305778669	7.621600487	7.192730803	10.01952057	-5.716259963	-14.81680829	11.05577007	11.54990885	-1.463050858	1.46952621	-5.606731881	-9.883006252	7.016359762	1.654032062	-0.725636073	4.308484027	8.692820623
1450	L	Corbulidae	Caryocorbula	swiftiana	(C.B. Adams 1852)	112107	1317	42.56597264	957.9430514	37.43079903	0.387623081	1	1915.886103	85.13194529	74.86159806	0.53209613	-16.9086438	-82.40316963	-55.49626063	-33.15659283	-10.36436274	13.22535505	-21.18319486	18.61056018	-32.24113305	-17.20879117	25.42665122	23.6064365	-71.97227169	-5.094376927	-5.235094575	-15.43987954	-1.672273724	-11.76496225	1.032440098	5.255573027	-6.200291091	7.659532178	-9.135554219	-2.024068213	0.477696325	2.964440053	2.419858247	-15.37798026	2.242111153	11.72807225	-7.271670104	1.357187455	-9.127381841
1468	L	Solemyidae	Petrasma	borealis	(Totten 1834)	104771	1297	987.3182684	6063.612898	3558.475938	0.620143068	1	12127.2258	1974.636537	7116.951876	0.217193789	318.0456849	97.70268634	15.92122059	-21.41443786	45.10067465	50.75203784	-10.04245913	-13.25773376	4.618728158	-6.459369392	-0.330503979	-3.94832959	11.69301654	-8.639663108	-24.58921363	-8.056336668	-7.745533977	-5.62295844	19.19914197	-0.457762102	-7.917326552	6.78264394	-1.160820148	-3.065093835	13.74829345	-6.714869116	-6.054294029	1.235609805	7.83055144	4.26627082	4.59124968	-0.810575584	-0.442962936
1521	R	Limidae	Ctenoides	sanctipauli	Stuardo 1982	105624	1405	588.9462618	4062.981736	2898.580172	0.844276524	1	8125.963471	1177.892524	5797.160344	0.1688722	-68.1322506	29.35094673	34.50354786	13.88033157	-0.001986773	-0.565843811	-5.019329098	10.08291574	-4.874245784	11.59642553	-5.210558906	-0.774713425	-4.819194648	-10.16784943	2.239760938	12.93231888	-5.064159718	-5.874737115	1.957343998	-0.624835134	-1.368473371	-1.92896436	2.48009804	2.248605834	0.462232282	1.60391297	0.606004189	-4.125765793	-2.775216135	-0.990733529	-0.312744607	-0.821827476	-2.935648325
1609	R	Mytilidae	Musculus	niger	(Gray 1824)	101984	1276	1084.792818	4941.290868	4423.999308	0.909022678	1	9882.581736	2169.585636	8847.998616	0.196920267	66.61814036	68.34455536	65.82383319	13.69129414	25.24956372	13.53675028	10.66226494	18.48476277	3.794605532	-7.54822496	6.239545146	18.6465978	11.78658061	0.18936876	8.624363645	-5.988910078	-8.793047582	-1.166744168	14.32388567	2.394522483	-8.595744617	-2.645531197	0.407942227	-3.09539055	0.909215317	-3.94418988	3.100925911	-3.779963207	2.201548145	-1.106008883	2.340736338	-3.311357193	-1.49716865
1681	L	Hiatellidae	Panomya	norvegica	(Spengler 1793)	106048	1299	4846.411893	8164.470659	22284.86885	2.266821412	1	16328.94132	9692.823786	44569.7377	0.178628202	138.9351096	-7.035871087	-84.35393553	10.87903659	1.132351501	19.14844121	87.69414272	-23.85204451	-0.596601375	8.044181497	-21.19317786	-10.0390821	18.73020277	-12.27145719	-9.700277968	16.30380916	0.271681062	9.854557417	-4.381522595	-0.172688132	-3.91444023	2.81671741	-0.439364657	-10.03840378	-0.088739316	9.512247647	-1.032485111	-1.968616759	-6.914736078	6.604758878	4.814425126	9.375603481	3.922137582
1698	L	Solemyidae	Petrasma	velum	(Say 1822)	104778	1295	13.69078228	1472.493011	77.50735237	0.410091272	1	2944.986022	27.38156456	155.0147047	0.150121297	288.1731952	71.26704021	1.826387683	-26.91015684	45.71853012	46.92226345	-18.02782453	2.584478245	-32.00106424	-0.837119296	-12.17264094	13.16209133	-6.554803886	-11.7860545	-5.352415316	-4.84477922	-3.200006776	-4.851994885	11.64887695	-2.336125761	-1.395021638	-4.831533454	-2.979918862	0.241283377	4.811308891	-3.115590847	-3.627910838	-4.601923588	-0.16127343	5.906807847	6.025494679	-1.562018833	-6.470616829
1700	L	Periplomatidae	Septentrioploma	aleuticum	(Krause 1885)	104245	1311	40.25476869	1908.170125	312.3088374	0.258985052	1	3816.34025	80.50953737	624.6176748	0.114177323	-116.2903937	4.525663618	-26.63774782	-28.87865476	1.642328119	-17.71382084	-15.56263226	12.62290087	-12.05825345	9.170694644	-25.0098627	8.064341762	5.946267046	-19.61915673	-1.907052752	-4.217050931	-2.655561831	-1.624721395	12.3373977	-11.72872826	4.681762142	-3.661882404	4.036771167	2.172926846	6.312787215	-0.957158967	-0.088805472	-5.861839485	4.076732159	4.977560004	-3.463244964	5.825199637	7.72611755
1703	L	Carditidae	Cyclocardia	novangliae	(Morse 1869)	105917	1260	129.0185651	1660.386147	160.9300638	0.425041742	1	3320.772294	258.0371302	321.8601276	0.444970427	-6.715292135	18.67692136	-43.16101906	40.32215098	-15.55159081	7.21906563	-9.428324309	-1.319142597	-2.738745313	-7.211858879	-6.168022751	-0.915914007	-1.645980584	-6.532190531	-7.596611196	2.171794064	12.12171748	-3.925289609	-6.222605329	-1.193051592	-0.105855118	-2.973051291	-0.962571584	-0.404100093	1.277529832	2.917844998	2.817021932	2.537360366	0.452530496	-1.504009785	4.514995721	-3.367497402	-4.660738554
1705	R	Periplomatidae	Septentrioploma	fragile	(Totten 1835)	105942	1318	17.43016725	1311.762041	93.88200382	0.303513264	1	2623.524083	34.8603345	187.7640076	0.156588153	17.79894624	0.824499791	-38.31407413	26.09987136	2.442717227	9.407290926	-13.30645588	-13.13522068	-9.138446695	10.32898457	6.37799034	5.396226948	16.70904572	-13.9272707	-5.328412421	4.105328252	7.207430557	-5.807750631	3.111923211	3.44307836	-6.44439615	-7.360666692	-2.437513417	0.833260198	-0.625682482	3.934541589	9.867587696	0.096576464	-5.410792069	-0.411705422	1.992093297	-4.260380555	2.157037571
2116	R	Veneridae	Transennella	culebrana	(Dall & Simpson 1901)	103400	1673	13.06565327	794.9103144	20.43246792	0.228648506	1	1589.820629	26.13130654	40.86493584	0.390041376	48.19525152	-1.131611656	-65.25869413	30.86872333	15.31839917	-29.29828203	0.203227464	2.84263555	-2.552663707	-10.30192227	4.838309632	-3.426041803	-2.774475249	0.172058896	1.393935609	7.158787935	2.707658944	-5.108402104	0.192604022	5.993781555	-7.191759448	-3.803723215	0.576760735	1.37297064	0.122245243	0.693728626	3.258107667	0.637415647	-0.286935718	1.899483988	-2.603320996	-1.639041434	4.552026436
2223	R	Pholadidae	Particoma	cuneiformis	(Say 1822)	106094	2056	93.78236053	1897.864244	231.6146851	0.456538382	1	3795.728488	187.5647211	463.2293701	0.288209011	210.4711803	-8.55054437	-11.40704445	-22.78581715	121.2704032	-8.03886865	-32.0307199	-74.11088374	34.06724026	54.6772841	26.57218051	5.082759211	-53.80505844	2.173079202	14.58124543	10.9325328	64.58311842	-5.659380226	-27.59654384	-50.3740666	20.42173392	26.78699691	-23.83877797	-13.19022452	-4.60251011	10.274374	20.2519062	-12.29746071	-8.211001247	-10.1926078	-7.279353232	4.832530456	3.399566626
2517	R	Cuspidariidae	Myonera	lamellifera	Dall 1881	103844	2361	19.37405428	1322.822531	121.9637165	0.326295799	1	2645.645061	38.74810857	243.9274331	0.137076269	-155.691797	-55.12766536	-2.035340268	-119.0448622	22.74045975	-10.57608782	36.07377141	18.68612646	23.36359333	21.16423671	-16.90911477	30.77475112	7.489710872	13.33598363	-37.57513942	-8.173032929	8.910786852	-11.15432317	6.479625617	-14.54171393	1.66705951	-8.572739821	-10.91390153	-15.01949331	-17.71208714	11.72648265	-11.91673211	-3.286485404	4.258619989	-8.405776848	0.226305188	-4.379632615	1.90942588
2532	R	Limidae	Ctenoides	miamiensis	Mikkelson & Bieler 2003	105433	2213	14.05083174	1026.617825	39.74501316	0.321036857	1	2053.23565	28.10166347	79.49002631	0.261188048	-89.91109997	41.2057459	36.15543384	17.44131303	3.693822475	-13.32940381	-1.775333491	15.89699988	7.040368193	12.47968787	4.875867413	-7.070641381	-9.836451548	-4.544589666	10.69059752	7.698784199	-2.984221497	-6.740120552	-5.694491516	2.545941624	-4.133830944	-2.27871434	1.127680318	7.843074027	1.303300364	2.865606535	-4.452045811	-0.251551255	-3.129995783	-2.781980155	0.152607335	3.249339568	-0.048973078
2619	L	Lucinidae	Eulopia	sagrinata	(Dall 1886)	110072	1674	6.768988684	625.7671519	11.33384119	0.159354015	1	1251.534304	13.53797737	22.66768237	0.373918814	-45.74708837	-3.667254379	-17.59632284	37.78278157	-7.209264177	-14.00740671	4.621587793	-1.15886409	3.590143517	-18.24181816	3.759812801	-5.556964308	-6.925978305	-9.751045496	-2.731059161	17.43461731	-2.386819477	-1.664057258	5.098398419	-1.348705896	0.511772315	-14.37920553	0.099201921	-7.905530468	6.61274828	5.328900217	-2.425802326	-1.573996714	-2.189867756	-1.564570731	4.634042392	-1.045085032	-1.356378691
3243	R	Yoldiidae	Yoldia	myalis	(Couthouy 1838)	105030	2818	41.80491879	1765.35768	175.7298829	0.295186821	1	3530.71536	83.60983759	351.4597658	0.192175774	-197.5165171	22.06490649	-44.4260112	-63.49275905	9.779226257	-30.08215134	-16.70271706	-20.16165137	-2.713358126	-4.188377121	-19.41104789	-2.052850819	0.585027609	-14.84888556	13.34638943	-4.987366687	-2.320870319	-4.017763588	3.05219264	3.07696105	1.26970822	7.31696027	2.333154258	1.656522904	4.522473774	0.814237117	0.245879853	-4.732754927	2.237186866	2.27994528	0.822910049	2.444087018	3.889350135
3338	L	Yoldiidae	Yoldiella	frigida	(Torell 1859)	104709	2756	1.162041051	512.2126744	6.699814347	0.090879617	1	1024.425349	2.324082103	13.39962869	0.147807482	-7.551075532	-59.85524802	-60.45039004	-23.11637636	25.52221658	45.72614498	5.908253668	11.68312272	-0.004699373	5.79031861	-15.29066927	21.84927182	7.299365316	2.761124431	-14.7953979	2.337330414	1.663443563	-2.364394061	9.120096834	0.469166764	-0.785879121	-2.296256081	-2.941654948	3.440140445	4.517242833	5.981375188	-0.077156945	9.739211548	-2.180540736	-3.337886117	-5.830141543	-0.680604289	-1.511109921
3366	L	Thyasiridae	Axinopsida	orbiculata	(Sars 1878)	111310	2825	17.0582749	1164.434935	98.62185901	0.185122916	1	2328.86987	34.11654981	197.243718	0.147460712	-57.48676391	-70.25956004	49.71984949	7.702438926	-16.65925549	-23.35048896	-10.59552195	-1.159163842	-3.554196115	4.544552835	1.079751836	3.425086483	5.63049115	-9.540791557	-2.461706365	19.04091924	-15.40434825	-3.562155954	1.85100883	-10.88028395	-9.203524342	-8.079491482	0.818778699	-4.472815392	0.49381854	2.158046855	-0.96580428	-1.715127702	6.829995689	-4.374617528	1.349582216	3.017895416	3.286178427
3580	L	Pectinidae	Palliolum	striatum	(Mueller 1776)	102094	3240	30.28257791	1641.989204	153.82319	0.222862965	1	3283.978409	60.56515583	307.64638	0.164484678	-26.91762093	46.8478398	-0.101115515	30.63909372	1.502074172	11.28116056	23.17310841	12.07350216	-13.02519226	5.967106831	7.353533389	18.75912602	9.217050171	20.35443653	-1.47681115	-1.589875067	16.70235649	-16.41265831	-4.50755904	10.94761482	-1.835098398	0.707009045	3.692860231	7.900433298	4.642606215	0.7554549	-4.264552403	2.937413432	-5.648499877	2.857350482	-0.27924702	12.79493821	2.889382824
75	R	Pectinidae	Spathochlamys	benedicti	(Verril & Bush in Verrill 1897)	102809	61	39.71525255	1558.880622	127.4937168	0.446739575	2	3084.792217	77.21406092	221.8194847	0.258212037	38.88113001	49.41391128	-11.64555467	33.65430726	40.15758287	22.40410277	27.73919253	24.31969229	17.94471352	15.48215422	34.34062947	26.27190706	6.014112469	50.59520148	-7.3468686	-6.267597739	43.05345346	-9.309970202	-4.909275384	15.58090657	-0.78209403	4.191532041	7.028317872	-10.75314131	-8.025812705	-8.922416787	-3.463147315	-11.22410863	2.313702491	-2.576324382	11.59762057	5.216538634	-7.232680698
133	L	Pectinidae	Spathochlamys	benedicti	(Verril & Bush in Verrill 1897)	102809	61	37.49880837	1525.911594	94.32576795	0.446739575	2	3084.792217	77.21406092	221.8194847	0.258212037	7.17667564	81.49219525	-12.14800618	52.68999269	0.324627392	39.28401098	19.42785293	8.266128249	-3.481382841	-0.427383537	6.785514439	18.31028136	5.220783933	33.08277284	-4.148809886	-0.060111384	10.12907726	-20.40274766	-7.320660442	13.10077048	0.650237762	4.415592019	4.115225669	5.524975894	2.523820071	-3.298582236	-5.773051881	-3.047624699	-7.112643889	8.787334117	2.67842803	12.60327684	3.811657835
90	L	Mytilidae	Brachidontes	exustus	(Linnaeus 1758)	100459	50	153.5057113	2036.196497	338.7830677	0.740290478	1	4072.392993	307.0114225	677.5661354	0.311820455	-63.63534524	29.84358302	169.4391804	-29.10580974	28.07741172	6.08966845	10.74737201	21.96748898	-13.98982765	-29.95410626	5.813758523	0.208857095	-11.54613765	9.806197657	3.165181298	3.165670302	-9.532197978	0.004937511	-12.71310596	11.69533714	9.1273381	-12.68916129	1.590367524	-10.17612494	0.50912832	3.522836079	7.170991418	-1.052998426	-8.920065157	-5.592067863	-4.017422643	-5.554764931	2.507746911
251	L	Veneridae	Pitar	fulminatus	(Menke 1828)	102373	279	1738.179883	4527.407246	5458.262073	0.906191934	1	9054.814493	3476.359766	10916.52415	0.241533232	42.21285981	-85.97512869	-3.975204771	30.66381502	3.354398635	-28.43436456	-19.49919916	-13.095284	-14.72077305	-11.80843258	17.55637765	-1.639756154	11.64929547	-1.688241654	-4.334401546	0.87072567	3.688230137	3.812158625	1.29356366	-4.031273055	10.71756985	5.430303025	8.567187677	1.358295159	-6.021207818	-6.633639017	-2.949860202	2.056659982	0.728084724	2.208149507	4.362799226	-12.25377357	2.684345955
510	L	Lucinidae	Parvilucina	pectinella	(C.B. Adams 1852)	110098	408	28.95754747	1107.574822	49.87348274	0.194409434	1	2215.149644	57.91509493	99.74696548	0.367336915	-86.72732608	20.45885508	-14.71121043	27.86640691	-1.848987842	-26.19572984	-5.626379602	11.42593175	-3.613029137	-7.080758742	-0.629818233	-9.701490037	-5.733479415	-11.14970467	-5.440504581	5.405266422	1.162164146	2.649860875	-0.224150306	0.608834096	3.089661479	-5.496821922	-1.845259712	-4.906569744	6.936428388	1.328337973	-0.378628363	3.229612018	0.227918117	-3.641039695	4.836845316	0.481569925	-1.89614378
543	L	Veneridae	Lirophora	paphia	(Linnaeus 1767)	100638	502	3585.555327	4207.373729	2723.099138	1.862582963	1	8414.747457	7171.110654	5446.198275	0.568355003	67.17955365	-22.33479593	-48.70580439	29.33858951	3.01850794	-41.06633054	-15.66107644	-16.65375508	-13.77869835	-11.34921475	18.03279586	7.050654077	-0.765786229	14.4815284	11.89831925	-6.700552292	12.69487241	-3.833761771	-2.107874779	1.431389359	-14.5277142	3.492579445	11.72434898	0.484169792	-1.954592244	-14.28022967	5.180203381	-9.644787163	3.528932051	0.989611642	5.009917926	-7.010748253	-2.997126855
773	L	Pteriidae	Pteria	hirundo	(Linnaeus 1758)	102544	730	1266.569287	6223.402116	5782.641122	1.865548313	1	12446.80423	2533.138574	11565.28224	0.179675341	26.44601008	98.53081988	40.68453755	-5.691665732	-52.85460049	6.338972555	35.03738084	47.36212384	-8.164728868	32.60615663	17.42562105	33.63256368	9.382817193	2.497567438	-5.550423164	20.37991875	-10.22332363	54.78701549	-19.68535611	-32.59159225	6.549918514	6.793406209	20.48311887	6.835299785	-5.016315186	-11.70721768	18.29746971	10.98657564	6.594857907	3.342066535	-0.912453495	3.862233716	6.57339163
826	L	Lucinidae	Stewartia	floridana	(Conrad 1833)	110140	654	582.1450174	3176.442713	1148.143009	1.532764495	1	6352.885426	1164.290035	2296.286019	0.336443996	-19.75780621	32.65297653	-27.39025763	35.90357997	48.806283	-7.357738816	-8.018196982	3.404586977	-5.032219148	8.765086784	4.310423282	13.06204144	11.71925235	-3.910861218	-4.630139689	-1.700130852	-0.489741149	7.953911767	-12.9688123	-0.867688331	-3.703955859	0.227746836	5.158799839	0.085626028	3.970322833	0.897096762	6.974357823	8.770188779	5.807296898	-4.58975817	-2.287080989	6.05756498	-7.008421589
872	L	Semelidae	Cumingia	antillarum	A. Adams 1850	112073	693	5.984297545	985.8147069	34.76867443	0.251002823	1	1971.629414	11.96859509	69.53734885	0.146843218	-111.1217458	-1.041956138	-44.3795957	-34.43042196	6.21330126	56.78578001	11.61366924	-5.049788801	-41.57076322	-15.63472414	14.62821654	-20.39684017	-0.439922686	-7.515776867	10.63233493	1.822533569	2.227160118	-0.992815282	-0.130234357	-19.24096333	-9.002989822	2.671191971	4.469059588	-6.138653147	-1.984706128	-1.827269937	3.608738561	4.076139266	-7.57705064	-4.92186587	5.172327432	5.920789229	-4.616102996
1113	L	Pectinidae	Laevichlamys	multisquamata	(Dunker 1864)	101572	1201	1123.421795	5753.501785	4408.48641	2.19713472	2	11588.79518	2227.85916	8076.530827	0.216204857	6.509585757	91.55821378	-21.17868857	33.61289409	0.840029056	16.41401284	2.146043812	8.764111943	-13.19180456	20.83116109	2.398704892	3.728456224	-8.523687356	17.31356238	10.37028397	-1.522555285	-9.173586989	-1.314830735	-3.951142621	-4.123797609	8.766909845	3.055010006	-8.549704965	-1.061850943	-0.258908593	-0.243214641	-5.371544388	0.007103762	-2.740940282	3.736295164	-0.016925697	1.494527486	1.344170284
1114	R	Pectinidae	Laevichlamys	multisquamata	(Dunker 1864)	101572	1201	1104.437364	5835.293391	3668.044417	2.19713472	2	11588.79518	2227.85916	8076.530827	0.216204857	20.92646616	105.1122371	-32.52145507	48.52466394	79.40140436	17.09746765	16.41445515	10.00929052	17.86795539	37.06494383	5.661445176	-10.14953928	-7.867183307	49.81304028	0.633117775	-23.76377792	-11.94681301	5.695092147	-11.65935658	3.442097309	-6.878358255	-1.582562574	-3.790285608	1.154617919	-13.09088712	-3.677867642	0.29438068	5.73029176	-3.484913065	0.208876626	5.010278339	11.87978252	-0.993909934
1169	L	Veneridae	Anomalocardia	puella	(Pfeiffer in Philippi 1846)	111891	1085	159.0362339	2144.458254	410.5129364	0.432541262	1	4288.916509	318.0724679	821.0258728	0.279231789	200.5040999	-17.63088874	-68.66294113	-66.47415398	-31.93144548	-87.32629192	-33.03914423	2.867616932	11.56664193	18.2593647	-18.52729807	5.889523785	0.109902412	34.6035358	34.13077822	5.955995627	-10.09149372	3.112079519	6.104253312	-18.79478463	8.105989812	4.264640118	18.37984049	0.959236459	3.05629958	-9.973862904	-5.712311545	0.749431461	-14.08497833	-6.892527271	3.816570383	-5.434054462	-1.814437168
1306	R	Thyasiridae	Mendicula	ferruginosa	(Forbes 1844)	111326	1099	2.552151884	400.8106839	3.063605477	0.34019899	1	801.6213678	5.104303768	6.127210954	0.454462634	-40.82839142	-105.1866756	50.32290203	-11.04814279	-1.606515518	-21.26106774	-11.34041004	12.89054447	-2.144012466	7.414480746	22.62514502	-31.80241118	10.7210166	-10.28727114	7.795931587	-0.427095193	-23.82147363	2.849233142	16.37040114	-13.19986338	1.209348605	-13.44459655	0.667100831	-3.566228234	2.685391754	3.470704861	-10.0566008	6.907050295	-8.938790491	-8.631867822	-2.496599988	6.551778416	10.56294204
1370	R	Periplomatidae	Periploma	inequale	(C. B. Adams 1842)	112103	1319	30.00561697	1331.837105	149.6736893	0.375690937	1	2663.674211	60.01123394	299.3473785	0.166995396	-183.3405357	-103.7076367	103.9146307	-96.89916179	52.11228082	-44.7941897	-11.17310858	-3.449544136	15.72795034	30.32341853	-16.33431888	-11.47480841	1.554264674	1.493412856	16.11149114	3.415922447	11.12697214	17.63396272	14.52725652	22.19959387	10.58794853	8.136135249	-4.307441499	3.833126399	-2.096166064	-2.310630283	2.936615402	-3.819838112	-0.403931394	7.606401496	6.198118307	-10.1979357	-1.789317092
1601	L	Tellinidae	Tellinella	mexicana	(Petit de la Saussaye 1841)	111970	1382	1856.403793	5852.223462	3625.726718	1.404956936	1	11704.44692	3712.807586	7251.453436	0.338628165	-153.8376622	34.59649245	-100.445916	-108.4174829	2.004839615	-7.350930512	-39.85098021	-34.37354724	38.37873662	-18.98089985	-5.854700196	34.97532146	22.91973125	18.4194037	-0.600899662	-10.47831189	-2.514429669	3.003328006	-3.75590745	-16.14927254	-11.36980164	-7.03440766	-2.386689971	-5.761610434	-12.25550023	7.050021619	-1.699504014	2.795173388	2.033490889	-4.452958701	-3.783428124	3.321652894	-3.85086715
3579	L	Astartidae	Astarte	montagui	(Dillwyn 1817)	105310	3241	304.6037625	2014.332166	215.0875013	1.097677128	1	4028.664332	609.207525	430.1750026	0.586124462	-11.72344602	34.96208129	-70.56130617	29.2794424	-30.54276429	18.23732412	-49.36308646	-13.89815041	-10.57156641	-13.35029438	14.24969298	-0.819524163	-17.90585016	-6.120233683	-4.332259311	-6.034645711	1.065552361	20.20549174	-2.74719324	-0.632102064	0.976362684	-4.342734401	7.446992366	-5.840842359	8.236454255	8.928514921	-0.175740989	2.446186912	8.364522864	-6.376724743	-7.3452782	2.139949218	-5.71542297
49	L	Pectinidae	Antillipecten	antillarum	(Recluz 1853)	100466	68	67.23042557	1987.096998	163.3818153	0.395936167	2	4005.948889	135.5614828	365.6873669	0.270447469	-22.09397098	109.3085023	-24.21913448	33.4025392	22.20682757	-30.32246147	19.49411615	28.08644069	2.696613046	17.20875735	15.72842849	-2.339869786	-8.397928787	8.308081452	16.07042372	-6.971493868	-17.57896667	1.535706068	-8.379731129	4.332572589	6.154653198	18.73308685	-10.86961739	-0.065955307	3.79783304	0.30441144	-11.1835538	-8.815183469	-3.202861826	6.994809909	4.37413392	-1.106590021	6.54892102
126	R	Pectinidae	Antillipecten	antillarum	(Recluz 1853)	100466	68	68.33105722	2018.851891	202.3055517	0.395936167	2	4005.948889	135.5614828	365.6873669	0.270447469	2.439516695	66.45865234	-4.759888032	26.26765405	63.20232713	-1.041359803	-10.94504933	47.32333934	-10.6324121	37.22023845	22.53952511	3.438495998	-1.169285746	34.72716495	5.329830697	-14.93753464	15.57169204	-2.843825817	-22.12163959	13.24330627	-14.28826205	11.19564943	1.087371745	12.01929869	-3.501624579	-3.024813153	-2.919932462	-0.687646671	-10.02165964	13.31893164	5.898943874	14.420234	1.3902802
212	L	Ungulinidae	Diplodonta	punctata	(Say, 1822)	111412	170	47.38065014	1679.428688	284.8453089	0.297407347	1	3358.857376	94.76130028	569.6906178	0.142615737	-2.41709288	-71.94587769	11.5771027	17.91599355	34.71426046	-11.239459	-15.82045575	3.733761991	-2.584737818	7.907013501	-5.685386201	22.69050085	12.32058334	-2.392269924	-12.42836315	1.480386644	6.366188817	-1.20676528	2.187921982	-2.250117983	-4.193679504	2.437898532	-5.158997606	1.859976541	1.211512544	2.178735184	3.141624757	3.875846355	-0.577621668	-5.868784438	2.125795391	1.226494318	-1.072533898
1310	R	Yoldiidae	Orthoyoldia	liorhina	(Dall 1881)	-9000332	1081	6.202970368	766.5547423	12.33078224	0.175602007	1	1533.109485	12.40594074	24.66156448	0.334685074	-6.384472253	17.44107492	-111.5289673	3.626589676	23.4902953	34.78249953	5.231582398	8.283648013	-16.40291891	-1.398083589	-6.145613832	19.03446004	10.84786876	-1.012327983	-12.85654642	-7.305021213	6.703941549	-3.317075138	2.778205917	1.916070116	-11.9652452	-3.133222572	-0.74788419	-0.886856098	5.522903414	6.061018831	2.573640629	6.635510058	3.728669552	-3.899530474	-1.045182545	4.450911786	5.773238656
[truncated: 549 more columns]
