# Supplementary material for: Spatial filters of function and phylogeny determine morphological disparity with latitude
Source: PLoS One. 2019 Aug 29;14(8):e0221490. doi: 10.1371/journal.pone.0221490 (PMC6715166; doi:10.1371/journal.pone.0221490)
Supplement: S2 File — Rdata file for use with S1 File code to rerun analyses and produce plots for this paper and its supporting figures and tables. (R) [file pone.0221490.s014.R]

# ---- Code for Collins & Edie et al 2019 ----
# "Biogeographic filters of function and phylogeny 
# determine morphological disparity with latitude"

# This code is Supplementary File 2
# It uses the data in Supplementary File 1 
# to produce the components of
# Main Text figures 3, 4 (except Fig3 panel B)
# Supplementary Table 2 (in two parts) and
# Supplementary Figures 2:8, 10

# If you are interested in how meshes are processed
# please contact the lead authors for methods

# ---- Setup ----
rm(list = ls())

library(parallel)
library(R.utils)
library(viridis)
library(vegan)
library(geometry)
library(plotly)
library(cowplot)
library(dispRity)
library(gridExtra)
library(tidyverse)

## theme
theme_set(
  theme_bw() +
    theme(
      panel.grid=element_line(linetype=3, size=0.2, 
                              color="black"),
      panel.grid.minor=element_blank(),
      strip.background=element_blank(),
      strip.text=element_text(hjust=0)
    )
)

# Don't forget to set your working directory!
setwd(dir=choose.dir())

# Read in datafile
FKGM <- read.csv("S1_File.csv")

# Scale the trait values
# for comparison despite magnitude differences
# and make combined FG variable
pca_metadata <- FKGM %>%
  filter(forFKGM==1)%>%
  filter(!is.na(region))%>%
  rename(CSRaw=totCS, 
         propShellRaw=totSV, 
         ornamentationRaw=max_spike_absolute)%>%
  mutate(ornamentation=as.vector(scale(ornamentationRaw, center=F, scale=T)),
         shell_vol=as.vector(scale(propShellRaw, center=F, scale=T)),
         centroid_size=as.vector(scale(CSRaw, center=F, scale=T)),
         FG=paste(mobility, fixation, substrate, feeding, sep="_"))

## Morphospace
## (This section produces Main Text figure 3A and
## Supplementary Figures 2, 3, 10)
## (Note that facet names were
## refined in Affinity Designer before publication)

# ---- Fig 3A ----
Fig3A <- ggplot(pca_metadata, aes(PC1, PC2, colour=region))+
  geom_point(alpha=0.75, size=2)+
  theme(aspect.ratio=1)+
  guides(colour="none", fill="none")+
  scale_fill_manual(values=c("orange", "dodgerblue"))+
  scale_colour_manual(values=c("orange", "dodgerblue"))
ggsave(Fig3A, file="Fig3A.pdf",
       width=6,
       height=3.3, dpi=300,
       useDingbats=FALSE)

# ---- SFig 2 ----
SFig2 <- ggplot(pca_metadata, aes(PC1, PC2, colour=region))+
  geom_point(size=3, alpha=0.4)+
  theme(legend.position = "none", aspect.ratio=1)+
  scale_fill_manual(values=c("orange", "dodgerblue"))+
  scale_colour_manual(values=c("orange", "dodgerblue"))+
  facet_wrap(~family, nrow=5)
ggsave(SFig2, file="SFig2.pdf",
       width=11,
       height=8.5,
       dpi=300,
       useDingbats=FALSE)

# ---- SFig 3 ----
SFig3 <- ggplot(pca_metadata, aes(PC1, PC2, colour=region))+
  geom_point(size=3, alpha=0.4)+
  scale_fill_manual(values=c("orange", "dodgerblue"))+
  scale_colour_manual(values=c("orange", "dodgerblue"))+
  theme(legend.position = "none", aspect.ratio=1)+
  facet_wrap(~FG, nrow=4)
ggsave(SFig3, file="SFig3.pdf",
       width=11,
       height=8.5,
       dpi=300,
       useDingbats=FALSE)

## ---- SFig 10 ----

CSVOL <- FKGM %>%
  mutate(`total volume`=shell_volume+BV_volume,
         `centroid size`=shell_CS,
         `shell volume`=shell_volume,
         `internal volume`=BV_volume)

P1 <- ggplot(CSVOL) +
  geom_point(aes(`centroid size`, `shell volume`),alpha=0.2)
P2 <- ggplot(CSVOL) +
  geom_point(aes(`centroid size`, `internal volume`),alpha=0.2)
P3 <- ggplot(CSVOL) +
  geom_point(aes(`centroid size`, `total volume`),alpha=0.2)

SFig10 <- plot_grid(P1, P2, P3, ncol=3, labels='auto')
ggsave(SFig10, file='SFig10.pdf', width=8, height=2)


## Disparity tests
## (This section produces the base components of 
## Main Text figure 4ABCDEF and part of STable 2)
## (Note that the colours and cartoon legend were added in Affinity 
# Designer for publication)

# A df that helps you to subset to only groups with enough numbers for comparison
pca_subset <- pca_metadata %>%
  select(spcmid, region, distrib_fam, family, FG)%>%
  group_by(region, family)%>%
  mutate(n_sp_fam=n())%>%
  ungroup()%>%
  group_by(region, FG)%>%
  mutate(n_sp_FG=n())%>%
  ungroup()

# DISPARITY BETWEEN REGIONS

# Specimens to use:
reg_use <- pca_metadata %>%
  pull(spcmid)

# Pull the data
# we use the first 23 PCs which add up to 95% of variance explained
pcdata_use <- pca_metadata[,c("PC1", "PC2", "PC3", 
                              "PC4", "PC5", "PC6",
                              "PC7", "PC8", "PC9",
                              "PC10", "PC11", "PC12", 
                              "PC13", "PC14", "PC15", 
                              "PC16", "PC17", "PC18", 
                              "PC19", "PC20", "PC21",
                              "PC22", "PC23",
                              "spcmid", "region", 
                              "family", "FG")] %>%
  filter(spcmid %in% reg_use)

## setup nrows for each instance of making a group list
pcrows <- seq(1:nrow(pcdata_use))

# set up lists
grps <- pcdata_use %>%
  select(region)%>%
  mutate(group=paste(region, sep=" "))%>%
  pull(group)

grps_list <- split(x=pcrows, f=as.factor(grps))

# run disparity calculation
reg_shape <- dispRity.per.group(as.matrix(pcdata_use[,1:23]), 
                                group=grps_list,
                                metric=c(sum, variances))
# summarise
reg_shape_sum <- summary(reg_shape)%>%
  mutate(grp=paste("Region"))

# wilcoxon test
reg_shape_test<- test.dispRity(reg_shape, test=wilcox.test, comparison="all", correction="bonferroni", details=T)

# summarise test results
testnames <- "region"
pvalues <- reg_shape_test[[1]]$p.value
Ws <- reg_shape_test[[1]]$statistic

reg_tbl <- as.data.frame(cbind(testnames, Ws, pvalues))%>%
  rename(Grp1=testnames, statistic=Ws, p.value=pvalues)
rownames(reg_tbl) <- NULL

# DISPARITY IN FAMILIES BETWEEN REGIONS

# Specimens to use:
usefams <- pca_subset %>%
  ungroup()%>%
  select(region, family, n_sp_fam)%>%
  filter(n_sp_fam>2)%>%
  select(-n_sp_fam)%>%
  distinct()%>%
  group_by(family)%>%
  mutate(nregs=n())%>%
  filter(nregs>1)%>%
  pull(family)

fam_use <- pca_subset%>%
  filter(family %in% usefams)%>%
  pull(spcmid)

pcdata_use <- pca_metadata[,c("PC1", "PC2", "PC3", 
                              "PC4", "PC5", "PC6",
                              "PC7", "PC8", "PC9",
                              "PC10", "PC11", "PC12", 
                              "PC13", "PC14", "PC15", 
                              "PC16", "PC17", "PC18", 
                              "PC19", "PC20", "PC21",
                              "PC22", "PC23",
                              "spcmid", "region", 
                              "family", "FG")] %>%
  filter(spcmid %in% fam_use)

## setup nrows for each instance of making a group list
pcrows <- seq(1:nrow(pcdata_use))

# set up lists
grps <- pcdata_use %>%
  select(region, family)%>%
  mutate(group=paste(family, region, sep=" "))%>%
  pull(group)

grps_list <- split(x=pcrows, f=as.factor(grps))

# run disparity calculation
fam_shape <- dispRity.per.group(as.matrix(pcdata_use[,1:23]), 
                                group=grps_list,
                                metric=c(sum, variances))

# summarise
fam_shape_sum <- summary(fam_shape)%>%
  mutate(grp=paste("Family"))

# wilcoxon test
fam_shape_test <- test.dispRity(fam_shape, test=wilcox.test, comparison="pairwise", correction="bonferroni", details=T)

# summarise
testnames <- names(fam_shape_test)
pvalues <- lapply(unlist(fam_shape_test, recursive=F), '[', "p.value")
pvalues2<-unlist(pvalues)
Ws <- lapply(unlist(fam_shape_test, recursive=F), '[', "statistic")
Ws2 <- lapply(unlist(Ws, recursive=F), '[', "W")
Ws3 <- unlist(Ws2)

fam_tbl <- as.data.frame(cbind(testnames, Ws3, pvalues2))%>%
  rename(statistic=Ws3, p.value=pvalues2)%>%
  separate(testnames, into=c("G1", "G2"), sep=" : ")%>%
  separate(G1, into=c("Grp1", "Region1"), sep=" ")%>%
  separate(G2, into=c("Grp2", "Region2"), sep=" ")%>%
  mutate(samesame=ifelse(Grp1==Grp2, paste("Y"), paste("N")))%>%
  filter(samesame=="Y")%>%
  select(Grp1, statistic, p.value)
rownames(fam_tbl) <- NULL

# DISPARITY BETWEEN FUNCTIONAL GROUPS IN REGION 

## Specimens to use:
useFGs <- pca_subset %>%
  ungroup()%>%
  select(region, FG, n_sp_FG)%>%
  filter(n_sp_FG>2)%>%
  select(-n_sp_FG)%>%
  distinct()%>%
  group_by(FG)%>%
  mutate(nregs=n())%>%
  filter(nregs>1)%>%
  pull(FG)

FG_use <- pca_subset%>%
  filter(FG %in% useFGs)%>%
  pull(spcmid)

pcdata_use <- pca_metadata[,c("PC1", "PC2", "PC3", 
                              "PC4", "PC5", "PC6",
                              "PC7", "PC8", "PC9",
                              "PC10", "PC11", "PC12", 
                              "PC13", "PC14", "PC15", 
                              "PC16", "PC17", "PC18", 
                              "PC19", "PC20", "PC21",
                              "PC22", "PC23",
                              "spcmid", "region", 
                              "family", "FG")] %>%
  filter(spcmid %in% FG_use)

## setup nrows for each instance of making a group list
pcrows <- seq(1:nrow(pcdata_use))

# set up lists
grps <- pcdata_use %>%
  select(region, FG)%>%
  mutate(group=paste(FG, region, sep=" "))%>%
  pull(group)

grps_list <- split(x=pcrows, f=as.factor(grps))

# run disparity calculation
FG_shape <- dispRity.per.group(as.matrix(pcdata_use[,1:23]), 
                               group=grps_list,
                               metric=c(sum, variances))

FG_shape_sum <- summary(FG_shape)%>%
  mutate(grp=paste("FG"))

# summarise
FG_shape_test <- test.dispRity(FG_shape, test=wilcox.test, comparison="pairwise", correction="bonferroni", details=T)

testnames <- names(FG_shape_test)
pvalues <- lapply(unlist(FG_shape_test, recursive=F), '[', "p.value")
pvalues2<-unlist(pvalues)
Ws <- lapply(unlist(FG_shape_test, recursive=F), '[', "statistic")
Ws2 <- lapply(unlist(Ws, recursive=F), '[', "W")
Ws3 <- unlist(Ws2)

FG_tbl <- as.data.frame(cbind(testnames, Ws3, pvalues2))%>%
  rename(statistic=Ws3, p.value=pvalues2)%>%
  separate(testnames, into=c("G1", "G2"), sep=" : ")%>%
  separate(G1, into=c("Grp1", "Region1"), sep=" ")%>%
  separate(G2, into=c("Grp2", "Region2"), sep=" ")%>%
  mutate(samesame=ifelse(Grp1==Grp2, paste("Y"), paste("N")))%>%
  filter(samesame=="Y")%>%
  select(Grp1, statistic, p.value)
rownames(FG_tbl) <- NULL

## pull together all disparities
shape_sums <- rbind(reg_shape_sum, fam_shape_sum, 
                    FG_shape_sum)

## combine all the tests (produces part of STable 2)
## STable 2 gets written later once ks  tests are run
test_out <- bind_rows(reg_tbl, fam_tbl, FG_tbl)%>%
  mutate(signif_wilcox=ifelse(as.numeric(p.value)<0.05, paste("***"), paste("")))%>%
  rename("wilcox_stat"="statistic", "p.value_wilcox"="p.value")

# This function is required for the plots in Main Text Figure 3:
# Sourced from https://stackoverflow.com/a/52524260
sum_NA <- function(x) {if (all(is.na(x))) x[NA_integer_] else sum(x, na.rm = TRUE)}

# Organising the data
# Finding the min-max values and the means/sds for plots
# Regions
reg_deltas <- pca_metadata %>%
  select(region, centroid_size, propSV, ornamentation)%>%
  gather(key="trait", value="measurement", -region)%>%
  mutate(category=paste(region, trait, sep="-"))%>%
  select(category, measurement)%>%
  group_by(category)%>%
  summarise(min=min(measurement), max=max(measurement))%>%
  separate(category, into=c("region", "trait"), sep="-", remove = F)%>%
  ungroup()%>%
  spread(key=region, value=min)%>%
  separate(category, into=c("region"), drop=T)%>%
  rename(GulfMaine_min=GulfMaine, FKeys_min=FKeys)%>%
  spread(key=region, value=max)%>%
  rename(GulfMaine_max=GulfMaine, FKeys_max=FKeys)%>%
  mutate(grp=paste(trait, sep="-"))%>%
  select(-trait)%>%
  group_by(grp)%>%
  summarise_all(sum_NA)%>%
  mutate(delta_max=GulfMaine_max-FKeys_max,
         delta_min=GulfMaine_min-FKeys_min)%>%
  separate(grp, into=c("trait"), sep="-")

# Where do the regions plot?
ggplot(reg_deltas, aes(delta_min, delta_max))+
  geom_point()+
  geom_hline(yintercept=0)+
  geom_vline(xintercept=0)+
  xlim(c(-2.5, 2.5))+
  facet_wrap(~trait)

# families
fam_deltas <- pca_metadata %>%
  select(region, family, centroid_size, propSV, ornamentation)%>%
  gather(key="trait", value="measurement", -region, -family)%>%
  mutate(category=paste(region, family, trait, sep="-"))%>%
  select(category, measurement)%>%
  group_by(category)%>%
  summarise(min=min(measurement), max=max(measurement))%>%
  separate(category, into=c("region", "family", "trait"), sep="-", remove = F)%>%
  ungroup()%>%
  spread(key=region, value=min)%>%
  separate(category, into=c("region"), drop=T)%>%
  rename(GulfMaine_min=GulfMaine, FKeys_min=FKeys)%>%
  spread(key=region, value=max)%>%
  rename(GulfMaine_max=GulfMaine, FKeys_max=FKeys)%>%
  mutate(grp=paste(family, trait, sep="-"))%>%
  select(-family, -trait)%>%
  group_by(grp)%>%
  summarise_all(sum_NA)%>%
  mutate(delta_max=GulfMaine_max-FKeys_max,
         delta_min=GulfMaine_min-FKeys_min)%>%
  separate(grp, into=c("family", "trait"), sep="-")


fam_delta_sds <- pca_metadata %>%
  select(region, family, centroid_size, propSV, ornamentation)%>%
  gather(key="trait", value="measurement", -region, -family)%>%
  mutate(category=paste(region, family, trait, sep="-"))%>%
  select(category, measurement)%>%
  group_by(category)%>%
  summarise(min=min(measurement), max=max(measurement))%>%
  separate(category, into=c("region", "family", "trait"), sep="-", remove = F)%>%
  ungroup()%>%
  spread(key=region, value=min)%>%
  separate(category, into=c("region"), drop=T)%>%
  rename(GulfMaine_min=GulfMaine, FKeys_min=FKeys)%>%
  spread(key=region, value=max)%>%
  rename(GulfMaine_max=GulfMaine, FKeys_max=FKeys)%>%
  mutate(grp=paste(family, trait, sep="-"))%>%
  select(-family, -trait)%>%
  group_by(grp)%>%
  summarise_all(sum_NA)%>%
  mutate(delta_max=GulfMaine_max-FKeys_max,
         delta_min=GulfMaine_min-FKeys_min)%>%
  separate(grp, into=c("family", "trait"), sep="-")%>%
  group_by(trait)%>%
  summarise(max_sd=sd(delta_max, na.rm=T),
            min_sd=sd(delta_min, na.rm=T))

fam_deltas <- fam_deltas %>%
  left_join(fam_delta_sds, by="trait")

# ---- Fig 4ABC ----
# (with region info from the plot call above)
Fig4ABC <- ggplot(fam_deltas, aes(delta_min, delta_max))+
  geom_rect(xmin=-Inf, xmax=-fam_deltas$min_sd, ymin=-fam_deltas$max_sd, ymax=fam_deltas$max_sd, fill="dodgerblue", alpha=0.1)+
  geom_rect(xmin=-Inf, xmax=-fam_deltas$min_sd, ymin=fam_deltas$max_sd, ymax=Inf, fill="dodgerblue", alpha=0.1)+
  geom_rect(xmin=-fam_deltas$min_sd, xmax=fam_deltas$min_sd, ymin=fam_deltas$max_sd, ymax=Inf, fill="dodgerblue", alpha=0.1)+
  geom_rect(xmin=-fam_deltas$min_sd, xmax=fam_deltas$min_sd, ymin=-Inf, ymax=-fam_deltas$max_sd, fill="orange", alpha=0.1)+
  geom_rect(xmin=fam_deltas$min_sd, xmax=Inf, ymin=-Inf, ymax=-fam_deltas$max_sd, fill="orange", alpha=0.1)+
  geom_rect(xmin=fam_deltas$min_sd, xmax=Inf, ymin=-fam_deltas$max_sd, ymax=fam_deltas$max_sd, fill="orange", alpha=0.1)+
  geom_vline(aes(xintercept=fam_deltas$min_sd))+
  geom_vline(aes(xintercept=-fam_deltas$min_sd))+
  geom_hline(aes(yintercept=fam_deltas$max_sd))+
  geom_hline(aes(yintercept=-fam_deltas$max_sd))+
  geom_point(pch=21, fill="white", colour="black", size=2)+
  geom_hline(yintercept=0, size=1)+
  geom_vline(xintercept=0, size=1)+
  xlim(c(-2.5, 2.5))+
  ylim(c(-2.5, 2.5))+
  facet_wrap(~trait)
ggsave(Fig4ABC, file="Fig4ABC_main.pdf",
       width=11,
       height=8.5,
       dpi=300,
       useDingbats=FALSE)

# functional groups
func_deltas <- pca_metadata %>%
  select(region, FG, centroid_size, propSV, ornamentation)%>%
  gather(key="trait", value="measurement", -region, -FG)%>%
  gather(key="function_axis", value="ftype", -region, -trait, -measurement)%>%
  select(-function_axis)%>%
  mutate(category=paste(region, ftype, trait, sep="-"))%>%
  select(category, measurement)%>%
  group_by(category)%>%
  summarise(min=min(measurement), max=max(measurement))%>%
  separate(category, into=c("region", "ftype", "trait"), sep="-", remove = F)%>%
  ungroup()%>%
  spread(key=region, value=min)%>%
  separate(category, into=c("region"), drop=T)%>%
  rename(GulfMaine_min=GulfMaine, FKeys_min=FKeys)%>%
  spread(key=region, value=max)%>%
  rename(GulfMaine_max=GulfMaine, FKeys_max=FKeys)%>%
  mutate(grp=paste(ftype, trait, sep="-"))%>%
  select(-ftype, -trait)%>%
  group_by(grp)%>%
  summarise_all(sum_NA)%>%
  mutate(delta_max=GulfMaine_max-FKeys_max,
         delta_min=GulfMaine_min-FKeys_min)%>%
  separate(grp, into=c("ftype", "trait"), sep="-")

func_delta_sds <- func_deltas %>%
  group_by(trait)%>%
  summarise(max_sd=sd(delta_max, na.rm=T),
            min_sd=sd(delta_min, na.rm=T))

func_deltas <- func_deltas %>%
  left_join(func_delta_sds, by="trait")

# ---- Fig 4DEF ----
Fig4DEF <- ggplot(func_deltas, aes(delta_min, delta_max))+
  geom_rect(xmin=-Inf, xmax=-func_deltas$min_sd, ymin=-func_deltas$max_sd, ymax=func_deltas$max_sd, fill="dodgerblue", alpha=0.1)+
  geom_rect(xmin=-Inf, xmax=-func_deltas$min_sd, ymin=func_deltas$max_sd, ymax=Inf, fill="dodgerblue", alpha=0.1)+
  geom_rect(xmin=-func_deltas$min_sd, xmax=func_deltas$min_sd, ymin=func_deltas$max_sd, ymax=Inf, fill="dodgerblue", alpha=0.1)+
  geom_rect(xmin=-func_deltas$min_sd, xmax=func_deltas$min_sd, ymin=-Inf, ymax=-func_deltas$max_sd, fill="orange", alpha=0.1)+
  geom_rect(xmin=func_deltas$min_sd, xmax=Inf, ymin=-Inf, ymax=-func_deltas$max_sd, fill="orange", alpha=0.1)+
  geom_rect(xmin=func_deltas$min_sd, xmax=Inf, ymin=-func_deltas$max_sd, ymax=func_deltas$max_sd, fill="orange", alpha=0.1)+
  geom_hline(yintercept=0, size=1)+
  geom_vline(xintercept=0, size=1)+
  geom_vline(aes(xintercept=func_deltas$min_sd))+
  geom_vline(aes(xintercept=-func_deltas$min_sd))+
  geom_hline(aes(yintercept=func_deltas$max_sd))+
  geom_hline(aes(yintercept=-func_deltas$max_sd))+
  geom_point(pch=21, fill="white", colour="black", size=2)+
  xlim(c(-2.5, 2.5))+
  ylim(c(-2.5, 2))+
  facet_wrap(~trait)
ggsave(Fig4DEF, file="Fig4DE.pdf",
       width=11,
       height=8.5,
       dpi=300,
       useDingbats=FALSE)

## ---- S7 Fig ----
shared_spp <- pca_metadata %>%
  filter(distrib_spp=="both")%>%
  select(meshid, family, binomial, region, FG, ornamentation,
         centroid_size, propSV, PC1, PC2, PC3, PC4, PC5, PC6,
         PC7, PC8, PC9, PC10, PC11, PC12, PC13, PC14, PC15, PC15,
         PC16, PC17, PC18, PC19, PC20, PC21, PC22, PC23)
  
shared_spp2 <- shared_spp %>%  
  gather(key="variable", value="value", -meshid, -family, -binomial, -region, -FG)

SFig7<- ggplot(shared_spp2, aes(region, value, group=binomial, colour=region))+
  geom_point(size=3)+
  geom_line(col="gray60")+
  scale_color_manual(values=c("orange", "dodgerblue"))+
  facet_wrap(~variable, scales="free")+
  theme(legend.position = "none")
ggsave(SFig7, file="SFig7.pdf",
       width=11,
       height=8.5,
       dpi=300,
       useDingbats=FALSE)

## Minimum Spanning Tree
## (This section produces Main Text figure 3CDE and
## Supplementary Figures 4, 5, 6 and
## Supplementary Table 2 part 2)
## (Note that figure colours and organisation were
## refined in Affinity Designer before publication)

# Regions
tarPCS <- c("PC1", "PC2", "PC3", 
            "PC4", "PC5", "PC6",
            "PC7", "PC8", "PC9",
            "PC10", "PC11", "PC12", 
            "PC13", "PC14", "PC15", 
            "PC16", "PC17", "PC18", 
            "PC19", "PC20", "PC21",
            "PC22", "PC23")
# tarPCS <- c("PC1", "PC2")
D.FK <- dist(pca_metadata[pca_metadata$region=="FKeys",tarPCS])
ST.FK <- spantree(D.FK, toolong=0)
D.CC <- dist(pca_metadata[pca_metadata$region=="GulfMaine",tarPCS])
ST.CC <- spantree(D.CC, toolong=0)

Z <- bind_rows(
  data.frame(reg="FK",dist=ST.FK$dist),
  data.frame(reg="GM",dist=ST.CC$dist),
)

FKdist <- Z %>%
  filter(reg=="FK")%>%
  pull(dist)

CCdist <- Z %>%
  filter(reg=="GM")%>%
  pull(dist)

# KS test for regions - will form part of Supplementary Table 2
ks <- broom::tidy(ks.test(FKdist, CCdist))

# ---- Fig 3CDE ----
# (note that hull colour was manually flipped to
# accurately reflect regional identity)
pSTCC <- data.frame(
  pca_metadata[pca_metadata$region=="GulfMaine", c("region", "PC1", "PC2")],
  to=rbind(c(NA, NA),pca_metadata[pca_metadata$region=="GulfMaine",c("PC1", "PC2")][ST.CC$kid,])
)
pSTFK <- data.frame(
  pca_metadata[pca_metadata$region=="FKeys", c("region", "PC1", "PC2")],
  to=rbind(c(NA, NA),pca_metadata[pca_metadata$region=="FKeys",c("PC1", "PC2")][ST.FK$kid,])
)

ZZ <- bind_rows(pSTCC, pSTFK)

StatChull <- ggproto("StatChull", Stat,
                     compute_group = function(data, scales) {
                       data[chull(data$x, data$y), , drop = FALSE]
                     }, required_aes = c("x", "y"))
stat_chull <- function(mapping = NULL, data = NULL, geom = "polygon",
                       position = "identity", na.rm = FALSE, show.legend = NA, 
                       inherit.aes = TRUE, ...) {
  layer(
    stat = StatChull, data = data, mapping = mapping, geom = geom, 
    position = position, show.legend = show.legend, inherit.aes = inherit.aes,
    params = list(na.rm = na.rm, ...)
  )
}

# Temporarily re-assign region names so that FK hull overplots
# GM space and vice-versa
flipReg <- ZZ %>%
  mutate(region=ifelse(region=="GulfMaine", "FKeys", "GulfMaine")) 

meds <- Z %>%
  group_by(reg)%>%
  summarise(median=median(dist))

FKmed = meds %>% filter(reg=="FK") %>% pull(median)
CCmed = meds %>% filter(reg=="GM") %>% pull(median)

Fig3C <- ggplot(ZZ, aes(PC1, PC2)) +
  geom_point(aes(col=region), alpha=0.5, size=0.75) +
  geom_segment(aes(x=PC1, xend=to.PC1, y=PC2, yend=to.PC2),
               col="gray70", size=0.2) +
  stat_chull(data=flipReg, aes(colour=region), fill=NA) +
  scale_color_manual(values=c("dodgerblue", "orange")) +
  facet_wrap(~region, nrow=2) +
  theme(legend.position="none",
        axis.text=element_text(size=7),
        axis.title=element_text(size=7),
        strip.text=element_text(size=7),
        panel.grid=element_blank())

Fig3D <- ggplot(Z) +
  geom_histogram(aes(dist, col=reg, fill=reg), size=0.1,
                 alpha=0.6, position="identity") +
  scale_fill_manual(values=c("orange", "dodgerblue")) +
  scale_color_manual(values=c("orange", "dodgerblue")) +
  labs(x="Minimum Spanning Tree Distance", y="Count") +
  geom_vline(aes(xintercept=FKmed), col="orange")+
  geom_vline(aes(xintercept=CCmed), col="dodgerblue")+
  theme(legend.position="none",
        axis.text=element_text(size=7),
        axis.title=element_text(size=7),
        strip.text=element_text(size=7),
        plot.margin=unit(c(0.3,0.1,0.1,0.1), "in"))

Fig3CD <- gridExtra::arrangeGrob(Fig3C, Fig3D, ncol=2, widths=c(0.66, 0.33))
grid.arrange(Fig3CD)
ggsave(Fig3CD, file="Fig3CD.pdf",
       width=11,
       height=8.5,
       dpi=300,
       useDingbats=FALSE)

# Families
# find families that are in BOTH regions and have more than 2 species in each region
nfam <- pca_metadata %>%
  select(region, family)%>%
  group_by(region, family)%>%
  mutate(nspp_fam=n())%>%
  ungroup()%>%
  distinct()%>%
  filter(nspp_fam>2)%>%
  group_by(family)%>%
  mutate(nreg=n())%>%
  ungroup()%>%
  filter(nreg>1)

useFams <- nfam %>%
  select(family)%>%
  distinct()%>%
  pull(family)

SCORES2 <- pca_metadata %>%
  filter(family %in% useFams)

famlist <- split(x=SCORES2, f=SCORES2$family)

## KS tests (these will form part 2 of Supplementary Table 2)
fam_ks <- lapply(1:length(famlist), function(ii){
  #ii=1
  FK = famlist[[ii]] %>%
    filter(region=="FKeys")
  CC = famlist[[ii]] %>%
    filter(region=="GulfMaine")
  
  D.FK <- dist(FK[tarPCS])
  ST.FK <- spantree(D.FK, toolong=0)
  D.CC <- dist(CC[tarPCS])
  ST.CC <- spantree(D.CC, toolong=0)
  
  Z <- bind_rows(
    data.frame(reg="FK",dist=ST.FK$dist),
    data.frame(reg="GM",dist=ST.CC$dist),
  )
  
  FKdist <- Z %>%
    filter(reg=="FK")%>%
    pull(dist)
  
  CCdist <- Z %>%
    filter(reg=="GM")%>%
    pull(dist)
  
  broom::tidy(ks.test(FKdist, CCdist))%>%
    mutate(grp=paste(names(famlist[ii])))
}
)%>%
  bind_rows()

# Functional Groups
# take out the forward slash that breaks the KS test
pca_metadata <- pca_metadata %>%
  mutate(FG=gsub("/", "", x=pca_metadata$FG))

# find FGs that occur in both regions and have more than 2 species in each region
nfg <- pca_metadata %>%
  select(region, FG)%>%
  group_by(region, FG)%>%
  mutate(nspp_fg=n())%>%
  ungroup()%>%
  distinct()%>%
  filter(nspp_fg>2)%>%
  group_by(FG)%>%
  mutate(nreg=n())%>%
  ungroup()%>%
  filter(nreg>1)

useFGS <- nfg %>%
  select(FG)%>%
  distinct()%>%
  pull(FG)

SCORES2 <- pca_metadata %>%
  filter(FG %in% useFGS)

FGlist <- split(x=SCORES2, f=SCORES2$FG)

## KS tests (will form part of Supplementary Table 2 part 2)
fg_ks <- lapply(1:length(FGlist), function(ii){
  #ii=1
  FK = FGlist[[ii]] %>%
    filter(region=="FKeys")
  CC = FGlist[[ii]] %>%
    filter(region=="GulfMaine")
  
  D.FK <- dist(FK[tarPCS])
  ST.FK <- spantree(D.FK, toolong=0)
  D.CC <- dist(CC[tarPCS])
  ST.CC <- spantree(D.CC, toolong=0)
  
  Z <- bind_rows(
    data.frame(reg="FK",dist=ST.FK$dist),
    data.frame(reg="GM",dist=ST.CC$dist),
  )
  
  FKdist <- Z %>%
    filter(reg=="FK")%>%
    pull(dist)
  
  CCdist <- Z %>%
    filter(reg=="GM")%>%
    pull(dist)
  
  broom::tidy(ks.test(FKdist, CCdist))%>%
    mutate(grp=paste(names(FGlist[ii])))
}
)%>%
  bind_rows()

# ---- STable 2 -----
ks <- ks %>%
  mutate(grp=paste("region"))

STable3 <- rbind(ks, fam_ks, fg_ks)%>%
  mutate(signif_ks=ifelse(p.value<0.05, "***", ""))%>%
  rename("p.value.ks"="p.value", "ks_stat"="statistic")%>%
  right_join(test_out, by=c("grp"="Grp1"))%>%
  select(grp, everything(), -method, -alternative)
write.csv(STable3, file="STable3.csv")

# Resampling

# observed disparity
# this version of the function is more convenient
# to use inside the loops written here
# it gives the same results as the one from dispRity
disparity <- function(X) {
  gMU <- apply(X, 2, mean)
  x <- rbind(gMU, X)
  dx <- dist(x)
  Dj <- as.matrix(dx)[1,-1] ^ 2
  D <- sum(Dj) / (length(Dj)-1)
  data.frame(disp=D)
}

# Regions
X <- pca_metadata

# observed disparity by region
obs_D <- X %>%
  group_by(region) %>%
  do(., disparity(.[,tarPCS])) %>%
  rename(obs_D=disp)

# observed MST by region
D.FK <- dist(X[X$region=="FKeys",tarPCS])
obs_ST.FK <- spantree(D.FK, toolong=0)
D.CC <- dist(X[X$region=="GulfMaine",tarPCS])
obs_ST.CC <- spantree(D.CC, toolong=0)

# summarize MST
obs_MST <- data.frame(
  region=c("FKeys", "GulfMaine"),
  obs_med_MST=c(median(obs_ST.FK$dist),
                median(obs_ST.CC$dist))
)


# define function to find the range of morphospace
# occuppied across PCs
tot_PC_range <- function(X, group) {
  # group <- "region"
  sp <- split(X, X[,group])
  obs_rhull <- lapply(1:length(sp), function(ii) {
    # ii=1
    xx <- sp[[ii]]
    res <- apply(xx[,tarPCS], 2, function(x) diff(range(x)))
    data.frame(group=names(sp)[ii], range=res, 
      PC=as.numeric(gsub('\\D','',names(res))))
  }) %>% bind_rows()

  obs_rhull %>%
    group_by(group) %>%
    arrange(PC) %>%
    mutate(csum=cumsum(range)) %>%
    ungroup()
}

obs_TMR <- tot_PC_range(X, group='region')

## ---- SFig 8 ----

SFig8 <- obs_TMR %>%
  gather(type, value, range, csum) %>%
  mutate(type=case_when(type=='csum'~'a  Cumulative Sum',
                        type=='range'~'b  Incremental Range')) %>%
  ggplot() +
    geom_line(aes(PC, value, col=group)) +
    scale_color_manual(name='', 
      values=c("orange", "dodgerblue")) +
    facet_wrap(~type, scales='free_y') +
    labs(y='') +
    theme(legend.position=c(0.9, 0.8))
ggsave(SFig8, file='SFig8.pdf', width=8, height=3, useDingbats=FALSE)

# total cumulative rage
obs_TMR <- filter(obs_TMR, PC==max(PC))

# loop over 1000 shuffles of region identity
#SIM <- mclapply(1:1000, mc.cores=4, function(jj) {
SIM <- lapply(1:1000, function(jj) {
  # jj=1
  cat(jj, "\n")
  # tmp reassignment of working df
  x <- X
  # shuffle regional assignments
  x$region <- sample(x$region, replace=FALSE)
  
  # resampled disparity by region
  rsp_D <- x %>%
    group_by(region) %>%
    do(., disparity(.[,tarPCS])) %>%
    rename(rsp_D=disp)
  
  # resampled MST by region
  D.FK <- dist(x[x$region=="FKeys",tarPCS])
  rsp_ST.FK <- spantree(D.FK, toolong=0)
  D.CC <- dist(x[x$region=="GulfMaine",tarPCS])
  rsp_ST.CC <- spantree(D.CC, toolong=0)
  
  # summarize MST
  rsp_MST <- data.frame(
    region=c("FKeys", "GulfMaine"),
    rsp_med_MST=c(median(rsp_ST.FK$dist),
                  median(rsp_ST.CC$dist))
  )
  
  # resampled total morphological range
  rsp_TMR <- tot_PC_range(x, group='region') %>%
    rename(rsp_range=range, rsp_TMR=csum)
  
  # results
  SIMRES <- rsp_D %>%
    inner_join(rsp_MST, by="region") %>%
    inner_join(filter(rsp_TMR, PC==max(PC)), 
      by=c('region'='group'))
  
  list(SIMRES=SIMRES, 
       rsp_TMR=data.frame(sim=jj, rsp_TMR))
})

smySIM <- SIM %>%
  map('SIMRES') %>%
  bind_rows() %>%
  group_by(region) %>%
  summarize(
    mu_rsp_D=mean(rsp_D),
    med_rsp_D=median(rsp_D),
    lower_rsp_D=quantile(rsp_D, probs=0.025),
    upper_rsp_D=quantile(rsp_D, probs=0.975),
    mu_rsp_med_MST=mean(rsp_med_MST),
    med_rsp_med_MST=median(rsp_med_MST),
    lower_rsp_med_MST=quantile(rsp_med_MST, probs=0.025),
    upper_rsp_med_MST=quantile(rsp_med_MST, probs=0.975),
    mu_rsp_TMR=mean(rsp_TMR),
    med_rsp_TMR=median(rsp_TMR),
    lower_rsp_TMR=quantile(rsp_TMR, probs=0.025),
    upper_rsp_TMR=quantile(rsp_TMR, probs=0.975)
  ) %>%
  glimpse()

# chain results together
rsp_REGION <- obs_D %>%
  inner_join(obs_MST, by="region") %>%
  inner_join(obs_TMR, by=c('region'='group')) %>%
  inner_join(smySIM, by="region")

# Families
# find families that are in BOTH regions and have more than 2 species in each region
nfam <- pca_metadata %>%
  select(region, family)%>%
  group_by(region, family)%>%
  mutate(nspp_fam=n())%>%
  ungroup()%>%
  distinct()%>%
  filter(nspp_fam>2)%>%
  group_by(family)%>%
  mutate(nreg=n())%>%
  ungroup()%>%
  filter(nreg>1)

useFams <- nfam %>%
  select(family)%>%
  distinct()%>%
  pull(family)

obs_TMR <- tot_PC_range(X, group='family')

#rsp_FAMILY <- mclapply(1:length(useFams), mc.cores=4, function(ii) {
rsp_FAMILY <- lapply(1:length(useFams), function(ii) {
    
      # ii=1
    tarvar <- useFams[ii]
    X <- filter(pca_metadata, family %in% tarvar)
                         
    # observed disparity by region
    obs_D <- X %>%
       group_by(region) %>%
       do(., disparity(.[,tarPCS])) %>%
       rename(obs_D=disp)
                         
    # observed MST by region
    D.FK <- dist(X[X$region=="FKeys",tarPCS])
    obs_ST.FK <- spantree(D.FK, toolong=0)
    D.CC <- dist(X[X$region=="GulfMaine",tarPCS])
    obs_ST.CC <- spantree(D.CC, toolong=0)
                         
    # summarize MST
    obs_MST <- data.frame(
        region=c("FKeys", "GulfMaine"),
        obs_med_MST=c(median(obs_ST.FK$dist),
        median(obs_ST.CC$dist))
    )

    # observed TMR by region
    obs_TMR <- tot_PC_range(X, group='region') %>%
      filter(PC==max(PC))
              
    # loop over 1000 shuffles of region identity
    SIM <- lapply(1:1000, function(jj) {
        # jj=1
        cat(jj, "\n")
        # tmp reassignment of working df
        x <- X
        # shuffle regional assignments
        x$region <- sample(x$region, replace=FALSE)
                           
        # resampled disparity by region
        rsp_D <- x %>%
          group_by(region) %>%
          do(., disparity(.[,tarPCS])) %>%
          rename(rsp_D=disp)
                           
        # resampled MST by region
        D.FK <- dist(x[x$region=="FKeys",tarPCS])
        rsp_ST.FK <- spantree(D.FK, toolong=0)
        D.CC <- dist(x[x$region=="GulfMaine",tarPCS])
        rsp_ST.CC <- spantree(D.CC, toolong=0)
                           
        # summarize MST
        rsp_MST <- data.frame(
          region=c("FKeys", "GulfMaine"),
          rsp_med_MST=c(median(rsp_ST.FK$dist),
          median(rsp_ST.CC$dist))
        )

        # resampled total morphological range
        rsp_TMR <- tot_PC_range(x, group='region') %>%
          rename(rsp_range=range, rsp_TMR=csum)
                           
        # results
        SIMRES <- rsp_D %>%
           inner_join(rsp_MST, by="region") %>%
           inner_join(filter(rsp_TMR, PC==max(PC)), 
             by=c('region'='group'))
                           
        list(SIMRES=SIMRES, 
             rsp_TMR=data.frame(sim=jj, rsp_TMR))
     })
                         
     # summarize resampled values                
     smySIM <- SIM %>%
        map('SIMRES') %>%
        bind_rows() %>%
        group_by(region) %>%
        summarize(
        mu_rsp_D=mean(rsp_D),
        med_rsp_D=median(rsp_D),
        lower_rsp_D=quantile(rsp_D, probs=0.025),
        upper_rsp_D=quantile(rsp_D, probs=0.975),
        mu_rsp_med_MST=mean(rsp_med_MST),
        med_rsp_med_MST=median(rsp_med_MST),
        lower_rsp_med_MST=quantile(rsp_med_MST, probs=0.025),
        upper_rsp_med_MST=quantile(rsp_med_MST, probs=0.975),
        mu_rsp_TMR=mean(rsp_TMR),
        med_rsp_TMR=median(rsp_TMR),
        lower_rsp_TMR=quantile(rsp_TMR, probs=0.025),
        upper_rsp_TMR=quantile(rsp_TMR, probs=0.975)
        )
                         
        # chain results together
        obs_D %>%
           inner_join(obs_MST, by="region") %>%
           inner_join(obs_TMR, by=c('region'='group')) %>%
           inner_join(smySIM, by="region") %>%
           data.frame(family=tarvar, .)
}) %>% bind_rows()

# Functional Groups 

# find FGs that occur in both regions and have more than 2 species in each region
nfg <- pca_metadata %>%
  select(region, FG)%>%
  group_by(region, FG)%>%
  mutate(nspp_fg=n())%>%
  ungroup()%>%
  distinct()%>%
  filter(nspp_fg>2)%>%
  group_by(FG)%>%
  mutate(nreg=n())%>%
  ungroup()%>%
  filter(nreg>1)

useFGS <- nfg %>%
  select(FG)%>%
  distinct()%>%
  pull(FG)

#rsp_FG <- mclapply(1:length(useFGS), mc.cores=4, function(ii) {
rsp_FG <- lapply(1:length(useFGS), function(ii) {
    # ii=1
    tarvar <- useFGS[ii]
    X <- filter(pca_metadata, FG %in% tarvar)
                         
    # observed disparity by region
    obs_D <- X %>%
       group_by(region) %>%
       do(., disparity(.[,tarPCS])) %>%
       rename(obs_D=disp)
                         
    # observed MST by region
    D.FK <- dist(X[X$region=="FKeys",tarPCS])
    obs_ST.FK <- spantree(D.FK, toolong=0)
    D.CC <- dist(X[X$region=="GulfMaine",tarPCS])
    obs_ST.CC <- spantree(D.CC, toolong=0)
                         
    # summarize MST
    obs_MST <- data.frame(
        region=c("FKeys", "GulfMaine"),
        obs_med_MST=c(median(obs_ST.FK$dist),
        median(obs_ST.CC$dist))
    )

    # observed TMR by region
    obs_TMR <- tot_PC_range(X, group='region') %>%
      filter(PC==max(PC))
              
    # loop over 1000 shuffles of region identity
    SIM <- lapply(1:1000, function(jj) {
        # jj=1
        cat(jj, "\n")
        # tmp reassignment of working df
        x <- X
        # shuffle regional assignments
        x$region <- sample(x$region, replace=FALSE)
                           
        # resampled disparity by region
        rsp_D <- x %>%
          group_by(region) %>%
          do(., disparity(.[,tarPCS])) %>%
          rename(rsp_D=disp)
                           
        # resampled MST by region
        D.FK <- dist(x[x$region=="FKeys",tarPCS])
        rsp_ST.FK <- spantree(D.FK, toolong=0)
        D.CC <- dist(x[x$region=="GulfMaine",tarPCS])
        rsp_ST.CC <- spantree(D.CC, toolong=0)
                           
        # summarize MST
        rsp_MST <- data.frame(
          region=c("FKeys", "GulfMaine"),
          rsp_med_MST=c(median(rsp_ST.FK$dist),
          median(rsp_ST.CC$dist))
        )

        # resampled total morphological range
        rsp_TMR <- tot_PC_range(x, group='region') %>%
          rename(rsp_range=range, rsp_TMR=csum)
                           
        # results
        SIMRES <- rsp_D %>%
           inner_join(rsp_MST, by="region") %>%
           inner_join(filter(rsp_TMR, PC==max(PC)), 
             by=c('region'='group'))
                           
        list(SIMRES=SIMRES, 
             rsp_TMR=data.frame(sim=jj, rsp_TMR))
     })
                         
     # summarize resampled values                
     smySIM <- SIM %>%
        map('SIMRES') %>%
        bind_rows() %>%
        group_by(region) %>%
        summarize(
        mu_rsp_D=mean(rsp_D),
        med_rsp_D=median(rsp_D),
        lower_rsp_D=quantile(rsp_D, probs=0.025),
        upper_rsp_D=quantile(rsp_D, probs=0.975),
        mu_rsp_med_MST=mean(rsp_med_MST),
        med_rsp_med_MST=median(rsp_med_MST),
        lower_rsp_med_MST=quantile(rsp_med_MST, probs=0.025),
        upper_rsp_med_MST=quantile(rsp_med_MST, probs=0.975),
        mu_rsp_TMR=mean(rsp_TMR),
        med_rsp_TMR=median(rsp_TMR),
        lower_rsp_TMR=quantile(rsp_TMR, probs=0.025),
        upper_rsp_TMR=quantile(rsp_TMR, probs=0.975)
        )
                         
        # chain results together
        obs_D %>%
           inner_join(obs_MST, by="region") %>%
           inner_join(obs_TMR, by=c('region'='group')) %>%
           inner_join(smySIM, by="region") %>%
           data.frame(FG=tarvar, .)
}) %>% bind_rows()

# ---- SFig 4 ----
Z <- rsp_REGION

# disparity
P1 <- ggplot(Z) +
  geom_pointrange(aes(x=region, y=med_rsp_D, 
                      ymin=lower_rsp_D, ymax=upper_rsp_D)) +
  geom_point(aes(x=region, y=obs_D), col="red", size=2) +
  labs(y="Disparity")

# min span tree
P2 <- ggplot(Z) +
  geom_pointrange(aes(x=region, y=med_rsp_med_MST, 
                      ymin=lower_rsp_med_MST, ymax=upper_rsp_med_MST)) +
  geom_point(aes(x=region, y=obs_med_MST), col="red", size=2) +
  labs(y="Median Minimum Spanning Tree Distance")

# chull
P3 <- ggplot(Z) +
  geom_pointrange(aes(x=region, y=med_rsp_TMR, 
                      ymin=lower_rsp_TMR, ymax=upper_rsp_TMR)) +
  geom_point(aes(x=region, y=csum), col="red", size=2) +
  labs(y="Total Morphospace Occupation")

SFig4 <- arrangeGrob(P1, P2, P3, ncol=3)

ggsave(SFig4, file="SFig6.pdf", width=10, height=10, 
       useDingbats=FALSE, dpi=300)

# ---- SFig 5 ----
Z <- rsp_FAMILY

# disparity
P1 <- ggplot(Z) +
  geom_pointrange(aes(x=region, y=med_rsp_D, 
                      ymin=lower_rsp_D, ymax=upper_rsp_D)) +
  geom_point(aes(x=region, y=obs_D), col="red", size=2) +
  labs(y="Disparity") +
  facet_wrap(~family, nrow=1)

# min span tree
P2 <- ggplot(Z) +
  geom_pointrange(aes(x=region, y=med_rsp_med_MST, 
                      ymin=lower_rsp_med_MST, ymax=upper_rsp_med_MST)) +
  geom_point(aes(x=region, y=obs_med_MST), col="red", size=2) +
  labs(y="Median Minimum Spanning Tree Distance") +
  facet_wrap(~family, nrow=1)

# chull
P3 <- ggplot(Z) +
  geom_pointrange(aes(x=region, y=med_rsp_TMR, 
                      ymin=lower_rsp_TMR, ymax=upper_rsp_TMR)) +
  geom_point(aes(x=region, y=csum), col="red", size=2) +
  labs(y="Total Morphospace Occupation") +
  facet_wrap(~family, nrow=1)

SFig5 <- arrangeGrob(P1, P2, P3, nrow=3)

ggsave(SFig5, file="SFig5.pdf", width=10, height=10, 
       useDingbats=FALSE, dpi=300)

# ---- SFig 6 ----
Z <- rsp_FG

# disparity
P1 <- ggplot(Z) +
  geom_pointrange(aes(x=region, y=med_rsp_D, 
                      ymin=lower_rsp_D, ymax=upper_rsp_D)) +
  geom_point(aes(x=region, y=obs_D), col="red", size=2) +
  labs(y="Disparity") +
  facet_wrap(~FG, nrow=1)

# min span tree
P2 <- ggplot(Z) +
  geom_pointrange(aes(x=region, y=med_rsp_med_MST, 
                      ymin=lower_rsp_med_MST, ymax=upper_rsp_med_MST)) +
  geom_point(aes(x=region, y=obs_med_MST), col="red", size=2) +
  labs(y="Median Minimum Spanning Tree Distance") +
  facet_wrap(~FG, nrow=1)

# chull
P3 <- ggplot(Z) +
  geom_pointrange(aes(x=region, y=med_rsp_TMR, 
                      ymin=lower_rsp_TMR, ymax=upper_rsp_TMR)) +
  geom_point(aes(x=region, y=csum), col="red", size=2) +
  labs(y="Total Morphospace Occupation") +
  facet_wrap(~FG, nrow=1)

SFig6 <- arrangeGrob(P1, P2, P3, nrow=3)

ggsave(SFig6, file="SFig6.pdf", width=10, height=10, 
       useDingbats=FALSE, dpi=300)

## ---- END ----
